# Supplementary material for: N′-[(E)-1-(3,5-Dichloro-2-hy­droxy­phen­yl)ethyl­idene]-4-meth­oxy­benzo­hydrazide monohydrate
Source: Acta Crystallogr Sect E Struct Rep Online. 2010 Sep 30;66(Pt 10):o2667. doi: 10.1107/S1600536810038328 (PMC2983383; doi:10.1107/S1600536810038328)
Supplement: Supplementary file 2 [file e-66-o2667-Isup2.hkl]

# 
# h,k,l, Fc-squared, Fo-squared, sigma(Fo-squared) and status flag 
# 
data_I
_shelx_title ' 071120ta in P-1' 
_shelx_refln_list_code          4 
_shelx_F_calc_maximum      153.86 
_exptl_crystal_F_000       384.00 
_reflns_d_resolution_high  0.8393 
 
loop_ 
 _symmetry_equiv_pos_as_xyz 
 'x, y, z' 
 '-x, -y, -z' 
 
_cell_length_a     7.0326 
_cell_length_b     7.5157 
_cell_length_c    16.6475 
_cell_angle_alpha  85.105 
_cell_angle_beta   81.386 
_cell_angle_gamma  79.414 
 
_shelx_F_squared_multiplier     1.000 
 
loop_ 
 _refln_index_h 
 _refln_index_k 
 _refln_index_l 
 _refln_F_squared_calc 
 _refln_F_squared_meas 
 _refln_F_squared_sigma 
 _refln_observed_status 
   1   0   0     1705.33     1666.97     52.40 o 
   2   0   0        7.48        7.74      2.10 o 
   3   0   0      142.40      178.22      8.91 o 
   4   0   0       86.06       79.79      4.27 o 
   5   0   0      144.71      154.94      9.31 o 
   6   0   0       24.01       30.97      4.14 o 
   7   0   0        6.65       13.75      3.65 o 
   8   0   0        2.41        4.00      6.10 o 
  -7   1   0        1.30        3.55      2.64 o 
  -6   1   0       30.28       28.33      5.24 o 
  -5   1   0       19.83       21.38      4.22 o 
  -4   1   0      299.81      311.04     13.56 o 
  -3   1   0       93.65       85.67      5.22 o 
  -2   1   0     1407.70     1392.20     44.80 o 
  -1   1   0     4297.46     3798.04     88.28 o 
   1   1   0        5.16        3.88      1.29 o 
   2   1   0     2810.53     2729.14     86.66 o 
   3   1   0      161.79      162.04      8.60 o 
   4   1   0        1.78        1.98      2.34 o 
   5   1   0        0.09        0.07      2.67 o 
   6   1   0        1.81        0.68      1.86 o 
   7   1   0        4.65        8.30      3.86 o 
   8   1   0        0.22       -1.85      4.03 o 
  -7   2   0        0.05        4.91      4.03 o 
  -6   2   0       45.70       61.93      5.19 o 
  -5   2   0       33.50       34.75      3.68 o 
  -4   2   0     1472.41     1443.21     34.45 o 
  -3   2   0      681.10      651.77     16.66 o 
  -2   2   0      168.20      154.34      5.10 o 
  -1   2   0      192.53      187.98      5.61 o 
   1   2   0     3225.80     2858.85    165.38 o 
   2   2   0      610.97      524.78     13.48 o 
   3   2   0      122.23      106.79      8.66 o 
   4   2   0      337.64      344.38     10.31 o 
   5   2   0        2.07        2.48      2.69 o 
   6   2   0        4.77       -0.74      2.74 o 
   7   2   0        0.00       -1.62      3.22 o 
   8   2   0        0.21        1.58      5.64 o 
  -7   3   0        0.20        1.31      3.79 o 
  -6   3   0        2.12        8.77      4.03 o 
  -5   3   0      170.56      169.21      7.43 o 
  -4   3   0       14.80       14.97      2.69 o 
  -3   3   0       71.30       69.06      4.60 o 
  -2   3   0       57.28       55.11      3.38 o 
  -1   3   0      200.74      217.96      6.93 o 
   0   3   0        9.22        7.11      1.53 o 
   1   3   0     2420.14     2213.25    125.69 o 
   2   3   0      304.35      298.90      8.96 o 
   3   3   0        3.69        4.81      1.68 o 
   4   3   0       70.39       87.78      4.90 o 
   5   3   0       51.94       52.02      7.03 o 
   6   3   0        0.01        1.22      3.29 o 
   7   3   0        1.07        0.86      3.62 o 
   8   3   0        1.03        2.05      4.55 o 
  -6   4   0       13.32       18.68      6.03 o 
  -5   4   0        3.96        4.50      3.84 o 
  -4   4   0        5.46        2.72      3.05 o 
  -3   4   0      149.32      139.69      6.40 o 
  -2   4   0       95.83       86.61      4.77 o 
  -1   4   0      724.81      637.19     16.68 o 
   1   4   0       29.54       35.35      3.02 o 
   3   4   0        0.03       -0.08      1.42 o 
   4   4   0       26.27       32.93      3.79 o 
   5   4   0       26.24       25.93      5.67 o 
   6   4   0        2.30       -1.69      2.57 o 
   7   4   0        0.06       -2.36      3.46 o 
  -5   5   0       31.28       33.62      7.39 o 
  -4   5   0      153.86      160.18     11.46 o 
  -3   5   0      129.91      120.60      9.34 o 
  -2   5   0       78.36       72.80      5.23 o 
  -1   5   0       21.24       34.07      3.54 o 
   0   5   0      333.04      450.09     13.25 o 
   1   5   0       74.82       74.10      4.38 o 
   2   5   0       77.58       76.60      4.61 o 
   3   5   0      132.43      127.15      6.25 o 
   4   5   0       10.02       13.91      3.07 o 
   5   5   0        5.37        3.42      2.49 o 
   6   5   0        6.10       10.20      5.17 o 
   7   5   0        2.40        3.72      4.67 o 
  -5   6   0        3.64       -3.76      5.05 o 
  -4   6   0        1.84        1.43      4.31 o 
  -3   6   0        2.57        4.67      5.00 o 
  -2   6   0       85.05       71.16      8.51 o 
  -1   6   0        8.03        9.90      2.72 o 
   0   6   0       38.45       54.15      4.75 o 
   1   6   0       16.42       14.94      3.07 o 
   2   6   0       82.62       76.02      5.58 o 
   3   6   0       23.75       25.69      4.92 o 
   4   6   0        5.52        4.51      5.18 o 
   5   6   0        2.85       -0.67      3.98 o 
   6   6   0       32.86       37.03      8.51 o 
   7   6   0        0.19       -1.43      4.86 o 
  -3   7   0        0.81       -5.60      4.79 o 
  -2   7   0        0.51       -2.07      4.22 o 
  -1   7   0       11.73        9.89      5.19 o 
   0   7   0       58.91       79.35      9.15 o 
   1   7   0       79.14       88.19      6.34 o 
   2   7   0       34.96       49.29      5.39 o 
   3   7   0       13.08       21.27      4.13 o 
   4   7   0       91.12       88.93     10.87 o 
   5   7   0       45.29       66.58     10.56 o 
   6   7   0       21.47       32.98      8.79 o 
  -2   8   0        7.90        6.67      5.60 o 
  -1   8   0        0.67        2.17      4.58 o 
   0   8   0       11.23        6.70      4.27 o 
   1   8   0        9.21       17.61      5.43 o 
   2   8   0      136.15      145.07     12.21 o 
   3   8   0       91.74       88.53     11.25 o 
   4   8   0       45.69       59.98      9.96 o 
  -4  -8   1       56.52       67.30     10.72 o 
  -3  -8   1      172.83      160.52     13.49 o 
  -2  -8   1       18.55       14.66      5.79 o 
  -1  -8   1       26.61       27.28      6.34 o 
   0  -8   1       31.00       32.70      6.93 o 
   1  -8   1        5.10       10.22      5.53 o 
   2  -8   1       42.12       31.86      8.22 o 
  -6  -7   1      130.65      166.26     16.49 o 
  -5  -7   1      121.03      129.61     13.58 o 
  -4  -7   1        1.16       -3.24      4.07 o 
  -3  -7   1       35.05       50.16      8.39 o 
  -2  -7   1      151.20      123.11      7.12 o 
  -1  -7   1      418.72      386.19     14.81 o 
   0  -7   1      159.33      227.67      9.58 o 
   1  -7   1        2.25       -2.81      3.81 o 
   2  -7   1        4.18       -0.19      4.55 o 
   3  -7   1       20.79       42.23      8.79 o 
  -6  -6   1        8.40        8.48      5.89 o 
  -5  -6   1        2.16        0.36      3.72 o 
  -4  -6   1       62.44       65.08      9.08 o 
  -3  -6   1        6.45        3.37      2.47 o 
  -2  -6   1      622.91      572.69     17.03 o 
  -1  -6   1        7.64       10.03      2.78 o 
   0  -6   1        1.20        3.14      2.40 o 
   1  -6   1       50.43       57.12      4.91 o 
   2  -6   1       76.10       78.42      8.94 o 
   3  -6   1       17.79       17.92      6.39 o 
   4  -6   1        5.56       -2.12      4.00 o 
   5  -6   1        3.08        8.25      5.48 o 
  -7  -5   1       34.67       38.96      8.58 o 
  -6  -5   1        2.56        0.19      3.77 o 
  -5  -5   1        6.26       -0.67      3.50 o 
  -4  -5   1       70.26       79.81      5.45 o 
  -3  -5   1      101.85       93.18      8.48 o 
  -2  -5   1       84.82       76.49      4.75 o 
   0  -5   1      162.36      213.71      7.95 o 
   1  -5   1       15.20       21.97      3.26 o 
   2  -5   1      232.70      207.20     13.12 o 
   3  -5   1        0.16        2.81      2.67 o 
   4  -5   1        2.22       -1.60      3.26 o 
   5  -5   1        1.94       -3.43      3.10 o 
  -7  -4   1       14.71       19.02      6.12 o 
  -6  -4   1        6.32        4.19      3.72 o 
  -5  -4   1       11.73       16.90      5.00 o 
  -4  -4   1       11.82       14.23      2.72 o 
  -3  -4   1       65.90       63.52      5.74 o 
  -1  -4   1       31.99       34.51      3.01 o 
   0  -4   1       40.99       61.57      3.62 o 
   1  -4   1       79.54       88.12     12.55 o 
   2  -4   1        3.82        0.47      1.87 o 
   3  -4   1        8.49       10.11      3.36 o 
   4  -4   1       65.84       59.03      5.01 o 
   5  -4   1       15.44        9.72      4.36 o 
   6  -4   1       13.18       14.01      5.29 o 
  -8  -3   1        0.13        0.55      4.29 o 
  -7  -3   1        4.24        5.98      3.98 o 
  -6  -3   1        0.26       -0.41      2.55 o 
  -5  -3   1        0.36       -2.29      2.22 o 
  -4  -3   1       30.72       33.20      5.46 o 
  -3  -3   1      378.49      341.54      8.15 o 
  -2  -3   1        0.00        0.46      1.05 o 
  -1  -3   1      704.14      693.14     42.70 o 
   0  -3   1      199.39      245.96      8.42 o 
   1  -3   1      506.22      512.96     13.44 o 
   2  -3   1      117.38      143.72      5.55 o 
   3  -3   1      762.08      661.97     21.04 o 
   4  -3   1       72.74       84.66      4.78 o 
   5  -3   1        8.70       16.40      3.12 o 
   6  -3   1        0.28       -1.31      2.72 o 
   7  -3   1        0.84        2.34      3.79 o 
  -8  -2   1        5.67       26.97      9.16 o 
  -7  -2   1        7.04        1.64      3.98 o 
  -6  -2   1        3.48        5.70      4.00 o 
  -5  -2   1        0.55        1.24      2.53 o 
  -4  -2   1        3.04        3.85      2.25 o 
  -3  -2   1       26.84       34.65      2.64 o 
  -2  -2   1      123.03      140.58      3.80 o 
  -1  -2   1      702.48      706.59     22.48 o 
   0  -2   1      119.33      149.20      5.44 o 
   1  -2   1        0.07       -0.30      0.98 o 
   2  -2   1       48.14       62.47      3.00 o 
   3  -2   1       38.77       40.09      3.24 o 
   4  -2   1        4.06        4.82      1.76 o 
   5  -2   1       28.81       41.86      9.60 o 
   6  -2   1       29.92       27.12      8.22 o 
   7  -2   1       10.72       20.71      6.15 o 
  -8  -1   1        0.38        3.91      5.25 o 
  -7  -1   1        4.58       10.94      4.32 o 
  -6  -1   1        0.40        1.12      3.26 o 
  -5  -1   1        1.99        4.38      2.93 o 
  -4  -1   1        0.05        3.65      2.34 o 
  -3  -1   1        2.36        3.19      1.95 o 
  -2  -1   1     2501.53     2483.36     56.25 o 
  -1  -1   1      174.35      171.29      7.05 o 
   0  -1   1      602.84      839.53     27.23 o 
   1  -1   1      494.87      495.72     16.70 o 
   2  -1   1      194.79      160.42      7.05 o 
   3  -1   1      299.59      327.86     13.27 o 
   4  -1   1      125.07      134.40      7.79 o 
   5  -1   1      154.27      158.82      9.44 o 
   6  -1   1      319.93      342.87     16.80 o 
   7  -1   1        2.59        5.79      4.27 o 
  -8   0   1        2.62        5.73      4.49 o 
  -7   0   1       11.80       11.28      5.04 o 
  -6   0   1        3.73        2.79      2.47 o 
  -5   0   1        1.71        0.34      1.53 o 
  -4   0   1      155.32      176.05      9.84 o 
  -3   0   1       34.00       32.58      3.88 o 
  -2   0   1      876.75      813.82     27.52 o 
  -1   0   1       80.08       74.28      3.57 o 
   1   0   1      570.64      547.99     12.86 o 
   2   0   1    23672.46    18652.92    403.73 o 
   3   0   1       31.45       27.80      2.51 o 
   4   0   1      479.42      460.79     13.18 o 
   5   0   1       92.18      104.38      9.39 o 
   6   0   1       28.66       27.31      3.99 o 
   7   0   1        7.59       15.87      5.55 o 
   8   0   1        6.46        9.27      6.29 o 
  -7   1   1        1.18        0.21      2.63 o 
  -6   1   1       27.23       26.98      3.71 o 
  -5   1   1        5.55        4.77      2.72 o 
  -4   1   1       58.64       60.16      3.48 o 
  -3   1   1      914.47      951.67     22.73 o 
  -2   1   1       69.62       51.95      2.43 o 
  -1   1   1      514.33      519.53     12.07 o 
   0   1   1      108.12      136.09      4.79 o 
   1   1   1        0.13        0.07      0.91 o 
   3   1   1      554.28      558.53     21.40 o 
   4   1   1     1070.36     1043.94     37.72 o 
   5   1   1       30.50       32.29      5.53 o 
   6   1   1        8.09        5.75      5.97 o 
   8   1   1        0.02       -3.20      3.97 o 
  -7   2   1        4.79        8.67      4.60 o 
  -6   2   1        0.41        1.91      2.93 o 
  -5   2   1        3.65        6.76      2.15 o 
  -4   2   1      153.16      177.25      6.68 o 
  -3   2   1      150.12      134.08      5.08 o 
  -2   2   1     2691.30     2597.70     57.44 o 
  -1   2   1       90.21      107.39      3.75 o 
   1   2   1     2498.16     2350.81     51.98 o 
   2   2   1      873.13      886.36     21.36 o 
   3   2   1      651.70      625.39     16.43 o 
   4   2   1      372.52      368.46     10.66 o 
   5   2   1        0.71        3.31      2.76 o 
   6   2   1        0.54        2.79      3.41 o 
   7   2   1        5.83       12.40      4.83 o 
   8   2   1        0.83        2.61      4.76 o 
  -7   3   1        3.40        6.22      4.89 o 
  -6   3   1        0.80        0.26      3.22 o 
  -5   3   1        3.39        0.00      3.00 o 
  -4   3   1       35.48       36.82      3.54 o 
  -3   3   1       77.71       78.05      4.78 o 
  -2   3   1     3031.83     2838.91     66.05 o 
  -1   3   1     4046.64     3885.39     85.24 o 
   2   3   1      161.48      156.81      5.81 o 
   3   3   1      149.74      168.02      6.57 o 
   4   3   1       12.39       19.84      3.02 o 
   5   3   1       56.90       68.72      7.77 o 
   6   3   1      121.63      133.95     10.89 o 
   7   3   1        0.03       -2.38      3.55 o 
   8   3   1        1.30        2.00      3.28 o 
  -6   4   1        0.91        3.57      4.34 o 
  -5   4   1        4.80       11.80      4.86 o 
  -4   4   1        0.38       -0.33      2.88 o 
  -3   4   1      345.57      342.94     10.93 o 
  -2   4   1      101.50       92.22      4.81 o 
  -1   4   1      400.82      360.42     10.52 o 
   1   4   1       17.50       19.07      3.26 o 
   2   4   1       37.73       30.92      6.97 o 
   3   4   1      463.71      421.61     12.81 o 
   4   4   1       47.70       57.71      8.38 o 
   5   4   1       10.24       18.71      3.52 o 
   6   4   1        1.09        2.00      3.19 o 
   7   4   1       17.40       13.01      5.77 o 
   8   4   1        1.58        4.46      5.50 o 
  -5   5   1        0.03        2.62      4.15 o 
  -4   5   1       14.20       14.63      5.05 o 
  -3   5   1       99.09      105.04      8.79 o 
  -2   5   1      154.52      127.73      9.22 o 
  -1   5   1       38.97       50.11      3.93 o 
   0   5   1      227.36      318.44     10.23 o 
   1   5   1      583.81      494.06     14.23 o 
   2   5   1      212.12      209.34     11.39 o 
   3   5   1       41.07       38.92      3.93 o 
   4   5   1        5.40       14.06      6.30 o 
   5   5   1       14.86       20.31      3.78 o 
   6   5   1        3.77        6.96      4.69 o 
   7   5   1        2.67       -1.50      4.03 o 
  -5   6   1       62.31       69.27     10.87 o 
  -4   6   1       13.95       14.68      6.34 o 
  -3   6   1       11.17       19.42      5.89 o 
  -2   6   1       77.16       64.32      8.48 o 
  -1   6   1      262.30      227.77     13.42 o 
   0   6   1      577.74      753.65     20.59 o 
   1   6   1      341.52      291.77     10.36 o 
   2   6   1      168.11      138.81      6.97 o 
   3   6   1       69.62       69.44      5.61 o 
   4   6   1        1.40        0.58      2.25 o 
   5   6   1        6.01        5.18      3.05 o 
   6   6   1        6.22       15.13      6.10 o 
   7   6   1        4.42        7.15      5.67 o 
  -3   7   1       17.64       20.76      7.70 o 
  -2   7   1       28.50       34.13      7.67 o 
  -1   7   1       19.92       29.48      6.81 o 
   0   7   1        5.71        0.43      3.48 o 
   1   7   1        2.78        1.71      2.40 o 
   2   7   1       10.36       12.24      3.36 o 
   3   7   1        0.36        1.65      2.63 o 
   4   7   1      112.90      112.03      9.51 o 
   5   7   1        0.54       -0.74      4.34 o 
   6   7   1        2.63        1.50      5.05 o 
  -2   8   1       32.76       46.35      9.08 o 
  -1   8   1        7.29        3.67      4.55 o 
   0   8   1        8.38        7.43      4.65 o 
   1   8   1       28.14       26.40      6.29 o 
   2   8   1      106.93      131.30     11.51 o 
   3   8   1       80.43       93.24      7.56 o 
   4   8   1       52.52       80.57     11.11 o 
   5   8   1        9.57        6.53      6.17 o 
  -4  -8   2        0.84       -1.07      4.84 o 
  -3  -8   2       16.77       12.61      5.86 o 
  -2  -8   2       37.65       45.47      8.39 o 
  -1  -8   2        2.27        2.98      4.15 o 
   0  -8   2      199.94      229.91     14.47 o 
   1  -8   2      167.25      136.28     11.53 o 
   2  -8   2        8.49       11.82      6.55 o 
  -5  -7   2      107.46      122.51     13.58 o 
  -4  -7   2      263.17      261.65     17.37 o 
  -3  -7   2      118.34       94.72     10.58 o 
  -2  -7   2       84.79       86.69      9.55 o 
  -1  -7   2      192.07      163.80     10.52 o 
   0  -7   2        0.85        1.71      2.99 o 
   1  -7   2      394.00      348.02     17.99 o 
   2  -7   2       89.16       97.61     10.60 o 
   3  -7   2        0.42        7.91      5.55 o 
  -6  -6   2       12.19        6.62      5.84 o 
  -5  -6   2        0.03       -0.67      4.24 o 
  -4  -6   2      448.54      437.54     22.68 o 
  -3  -6   2      408.42      432.94     21.44 o 
  -2  -6   2       17.68       18.96      3.52 o 
  -1  -6   2       11.28        7.08      2.54 o 
   0  -6   2     1019.12     1372.70     38.19 o 
   1  -6   2      281.59      236.82     16.30 o 
   2  -6   2       94.50       92.48      6.16 o 
   3  -6   2       27.56       25.04      6.46 o 
   4  -6   2        3.94        3.50      4.84 o 
   5  -6   2        3.86       -0.67      4.79 o 
  -7  -5   2       24.70       23.50      7.36 o 
  -6  -5   2        0.49       -1.50      3.72 o 
  -5  -5   2      261.06      227.96     15.20 o 
  -4  -5   2       62.28       53.07      7.86 o 
  -3  -5   2      170.72      170.68      7.25 o 
  -2  -5   2       48.35       40.83     12.82 o 
  -1  -5   2       86.24       76.05      7.40 o 
   0  -5   2      251.62      324.53     10.56 o 
   1  -5   2        0.59        0.69      2.54 o 
   2  -5   2      555.29      477.54     14.46 o 
   3  -5   2       63.61       78.65     14.54 o 
   4  -5   2        5.59        2.69      3.79 o 
   5  -5   2        8.49        5.36      4.15 o 
  -7  -4   2       30.40       26.28      7.17 o 
  -6  -4   2       35.26       32.26      7.17 o 
  -5  -4   2       13.43        4.53      3.88 o 
  -4  -4   2      173.82      165.33      7.18 o 
  -3  -4   2       70.31       72.78      4.46 o 
  -2  -4   2      230.26      209.60      7.41 o 
  -1  -4   2      226.20      211.34      7.49 o 
   1  -4   2      202.38      194.39      7.27 o 
   2  -4   2        1.99        4.62      2.19 o 
   3  -4   2        2.56        2.20      2.17 o 
   4  -4   2       23.36       21.31      6.22 o 
   5  -4   2        9.46        3.00      3.38 o 
   6  -4   2        2.73        1.10      3.43 o 
  -7  -3   2        0.05        1.67      3.88 o 
  -6  -3   2        3.11        5.36      3.81 o 
  -5  -3   2      113.65      116.93      9.46 o 
  -4  -3   2      160.37      161.76      6.47 o 
  -3  -3   2      484.92      441.51     10.54 o 
  -2  -3   2      548.59      512.89     13.56 o 
  -1  -3   2        1.64        1.62      1.07 o 
   1  -3   2      732.89      739.45     18.44 o 
   2  -3   2       23.74       18.21      2.48 o 
   3  -3   2       44.24       45.21      6.67 o 
   4  -3   2       10.24        8.52      2.32 o 
   5  -3   2       25.79       20.79      3.48 o 
   6  -3   2        7.67        8.09      2.88 o 
   7  -3   2        0.53        3.91      4.07 o 
  -8  -2   2        4.10        3.19      5.08 o 
  -7  -2   2        2.92        4.79      4.22 o 
  -6  -2   2        5.45        6.24      3.77 o 
  -5  -2   2        0.21       -0.80      1.53 o 
  -4  -2   2       37.56       46.74      3.62 o 
  -3  -2   2      495.92      438.65     12.29 o 
  -2  -2   2       46.63       58.72      2.29 o 
  -1  -2   2      101.27       88.30      3.54 o 
   0  -2   2        2.58        5.15      1.33 o 
   1  -2   2       19.36       20.52      1.85 o 
   2  -2   2       59.53       57.42      2.98 o 
   3  -2   2        0.96        1.62      1.93 o 
   4  -2   2      154.88      173.67      9.41 o 
   5  -2   2      147.07      136.38      8.84 o 
   6  -2   2       12.93        8.66      2.73 o 
   7  -2   2        0.01        1.42      2.49 o 
  -8  -1   2       10.11       15.71      7.67 o 
  -7  -1   2       16.51       27.63      6.85 o 
  -6  -1   2       37.31       36.39      6.58 o 
  -5  -1   2      112.35      118.65      8.89 o 
  -4  -1   2      171.04      158.97      9.46 o 
  -3  -1   2       86.77       78.29      3.87 o 
  -2  -1   2      148.29      149.42      5.10 o 
  -1  -1   2      782.35      769.22     18.29 o 
   0  -1   2     1087.22     1545.03     61.58 o 
   1  -1   2      308.83      261.50      9.84 o 
   2  -1   2      240.50      245.30      9.98 o 
   3  -1   2       13.82       18.40      2.86 o 
   4  -1   2        2.51        2.60      2.17 o 
   5  -1   2        9.36       10.01      3.41 o 
   6  -1   2       63.60       61.79      7.17 o 
   7  -1   2       11.79        8.03      4.60 o 
   8  -1   2       19.44       14.51      6.55 o 
  -8   0   2        0.40        3.46      5.17 o 
  -7   0   2        0.14       -1.26      4.05 o 
  -6   0   2        2.99        4.45      2.60 o 
  -5   0   2       44.40       55.98      6.62 o 
  -4   0   2      164.63      158.49      9.24 o 
  -2   0   2     1590.72     1648.41     53.16 o 
  -1   0   2      546.06      525.27     17.58 o 
   0   0   2      973.97     1269.70     39.98 o 
   1   0   2        0.22       -0.81      0.55 o 
   2   0   2     3841.61     3721.92     81.91 o 
   3   0   2      101.48      116.38      4.64 o 
   4   0   2      221.35      244.83      9.72 o 
   5   0   2        6.65       11.04      2.36 o 
   6   0   2       93.17       89.53      8.22 o 
   7   0   2        7.17       11.51      5.05 o 
   8   0   2       25.56       38.18      8.22 o 
  -7   1   2        0.01        3.53      3.72 o 
  -6   1   2        2.82        0.98      2.23 o 
  -5   1   2       32.92       34.17      2.80 o 
  -4   1   2        2.64        1.95      1.11 o 
  -3   1   2       90.76       95.48      3.24 o 
  -2   1   2       75.38       79.17      2.41 o 
  -1   1   2      635.02      619.10     11.52 o 
   0   1   2       99.49      131.35      4.69 o 
   1   1   2      266.39      277.40      7.24 o 
   2   1   2     1811.85     1715.63     38.80 o 
   3   1   2      621.04      639.81     23.92 o 
   4   1   2     5037.73     5089.73    161.64 o 
   5   1   2        2.20        4.03      1.88 o 
   7   1   2        0.00        1.00      2.61 o 
   8   1   2        2.83       -1.81      5.84 o 
  -7   2   2        1.63        5.86      4.41 o 
  -6   2   2        0.60       -0.43      2.57 o 
  -5   2   2        8.74        7.23      2.27 o 
  -4   2   2      141.93      155.35      6.12 o 
  -3   2   2       77.05       77.57      4.56 o 
  -2   2   2      285.88      249.06      7.06 o 
  -1   2   2      126.68      105.94      3.61 o 
   1   2   2      299.33      331.64      8.87 o 
   2   2   2     1324.49     1322.90     30.81 o 
   3   2   2      306.14      287.39      9.07 o 
   4   2   2     3550.55     3318.13    107.89 o 
   5   2   2      131.83      132.59      9.55 o 
   6   2   2      371.52      362.58     19.09 o 
   7   2   2        0.54        1.64      3.19 o 
   8   2   2        0.01        2.61      4.06 o 
  -7   3   2        7.24        7.58      5.22 o 
  -6   3   2        0.67        3.57      4.12 o 
  -5   3   2        1.18        0.98      3.00 o 
  -4   3   2        0.02        0.00      2.48 o 
  -3   3   2      143.80      137.33      5.44 o 
  -2   3   2      196.12      219.67      7.00 o 
  -1   3   2        0.45        0.02      1.20 o 
   1   3   2      962.90      914.53     21.92 o 
   2   3   2      223.17      220.77      7.36 o 
   3   3   2      484.49      505.00     14.35 o 
   4   3   2       24.71       22.77      3.15 o 
   5   3   2      264.44      245.99     14.15 o 
   6   3   2      157.75      123.03     10.32 o 
   7   3   2        0.06        2.12      3.72 o 
   8   3   2        3.79        3.33      6.95 o 
  -5   4   2        7.49        2.14      3.86 o 
  -4   4   2        8.21       15.06      4.69 o 
  -3   4   2        6.40       15.99      4.41 o 
  -1   4   2      229.69      223.57      7.30 o 
   1   4   2     1035.59     1025.62     25.01 o 
   2   4   2      764.16      747.77     19.52 o 
   3   4   2       58.46       61.55      4.51 o 
   4   4   2       61.37       62.44      9.41 o 
   5   4   2        0.10        1.64      2.62 o 
   6   4   2        2.38        1.12      3.43 o 
   7   4   2        9.86       14.49      5.81 o 
   8   4   2        5.48        5.29      4.81 o 
  -5   5   2       22.69       36.98      7.86 o 
  -4   5   2       10.17       21.76      6.27 o 
  -3   5   2        3.70        2.95      4.00 o 
  -2   5   2        5.75        8.36      4.36 o 
  -1   5   2      258.46      254.26      8.58 o 
   0   5   2       68.26       84.41      4.57 o 
   1   5   2      439.24      388.01     12.40 o 
   2   5   2       30.69       30.05      3.42 o 
   3   5   2       94.53       82.01      5.00 o 
   4   5   2       32.87       40.17      4.57 o 
   5   5   2       39.10       35.40      4.66 o 
   6   5   2       20.52       17.49      5.79 o 
   7   5   2        1.00        5.84      5.46 o 
  -4   6   2        3.09       -4.53      4.53 o 
  -3   6   2       13.20        5.29      5.19 o 
  -2   6   2       35.68       50.02      7.96 o 
  -1   6   2      315.78      236.49     13.80 o 
   0   6   2      227.62      274.42     15.06 o 
   1   6   2        3.40        4.12      2.26 o 
   2   6   2        0.16        0.77      2.17 o 
   3   6   2        0.34        1.55      2.28 o 
   4   6   2       19.43       20.83      3.88 o 
   5   6   2       62.97       64.92      8.96 o 
   6   6   2       19.32       18.61      4.29 o 
   7   6   2        2.70        0.38      4.86 o 
  -3   7   2      153.86      135.09     12.11 o 
  -2   7   2      107.21       80.12      9.91 o 
  -1   7   2       30.70       29.38      7.08 o 
   0   7   2        2.45        3.55      3.74 o 
   1   7   2      216.97      187.97     12.32 o 
   2   7   2      294.11      250.86     22.10 o 
   3   7   2       75.74       70.81      6.24 o 
   4   7   2       41.63       36.76      5.25 o 
   5   7   2        3.23        1.76      3.03 o 
   6   7   2       13.71       28.00      8.08 o 
  -2   8   2        0.75        4.31      4.96 o 
  -1   8   2       22.05       29.21      7.43 o 
   0   8   2       65.61       81.02     10.10 o 
   1   8   2       45.84       60.39      8.74 o 
   2   8   2        0.34        3.36      4.34 o 
   3   8   2        4.17        3.26      4.22 o 
   4   8   2       16.51       13.47      4.32 o 
   5   8   2       18.86       25.95      8.24 o 
  -4  -8   3        0.22       -2.76      5.08 o 
  -3  -8   3        0.00       -0.83      4.60 o 
  -2  -8   3        0.32        0.98      4.24 o 
  -1  -8   3       61.24       60.24      8.96 o 
   1  -8   3       46.21       55.76      8.84 o 
   2  -8   3       86.53       88.03     11.06 o 
  -5  -7   3       43.14       49.02      9.79 o 
  -4  -7   3        8.76        6.67      5.27 o 
  -3  -7   3       53.48       67.49      9.53 o 
  -2  -7   3       23.92       15.35      5.19 o 
  -1  -7   3        5.94        2.12      3.48 o 
   0  -7   3      205.05      258.19     10.40 o 
   1  -7   3        2.21        3.84      2.79 o 
   2  -7   3      110.93      119.36     11.42 o 
  -6  -6   3        0.61        3.55      5.27 o 
  -5  -6   3        0.49        0.21      4.46 o 
  -4  -6   3       16.35       13.75      5.67 o 
  -3  -6   3      186.05      188.99     13.13 o 
  -2  -6   3     1388.82     1286.81     48.04 o 
  -1  -6   3      834.83      786.18     28.70 o 
   0  -6   3       81.91       94.55      5.71 o 
   1  -6   3       88.94       87.71      5.89 o 
   2  -6   3       32.71       30.24      8.38 o 
   3  -6   3      318.91      281.64     15.87 o 
   4  -6   3       72.70       75.71     10.08 o 
   5  -6   3        2.18        1.29      4.67 o 
  -7  -5   3        4.35        4.96      4.91 o 
  -6  -5   3        0.10        0.14      4.15 o 
  -5  -5   3       21.52       24.47      6.46 o 
  -4  -5   3       21.34       35.22      7.08 o 
  -3  -5   3      169.72      154.35     11.11 o 
  -2  -5   3       42.44       35.02     13.44 o 
  -1  -5   3      296.23      263.72     15.93 o 
   0  -5   3      357.39      453.01     13.52 o 
   1  -5   3      211.19      190.06      7.79 o 
   2  -5   3      807.68      683.93     19.10 o 
   3  -5   3      111.82      121.71      6.85 o 
   4  -5   3       21.62       18.07      4.22 o 
   5  -5   3        2.22        3.05      4.03 o 
  -7  -4   3       16.09       20.21      6.79 o 
  -6  -4   3       67.84       76.40      9.96 o 
  -5  -4   3      188.51      191.76     13.23 o 
  -4  -4   3       11.49       11.39      4.22 o 
  -3  -4   3      409.30      411.02     16.02 o 
  -2  -4   3       59.91       48.21      6.08 o 
  -1  -4   3     1296.45     1177.37    106.64 o 
   1  -4   3      633.53      552.88     15.15 o 
   2  -4   3       92.06       78.35     11.24 o 
   3  -4   3        5.48        8.26      2.67 o 
   4  -4   3      350.10      334.18     11.75 o 
   5  -4   3        0.70        0.32      2.47 o 
   6  -4   3        3.56        7.10      4.38 o 
  -7  -3   3        0.25        1.67      3.91 o 
  -6  -3   3        1.39        2.10      3.53 o 
  -5  -3   3      133.44      133.26     10.34 o 
  -4  -3   3      204.95      195.70      7.58 o 
  -3  -3   3       82.44       86.56      3.41 o 
  -2  -3   3     1779.08     1712.87     32.40 o 
  -1  -3   3      425.81      393.29     10.60 o 
   0  -3   3      105.45      154.14     10.88 o 
   1  -3   3      426.52      402.60     11.26 o 
   2  -3   3      173.92      168.36      7.76 o 
   3  -3   3      168.80      164.94      6.58 o 
   4  -3   3        0.31       -0.31      1.54 o 
   5  -3   3       21.39       23.78      5.22 o 
   6  -3   3        7.15        6.72      2.85 o 
   7  -3   3        1.73        2.60      3.69 o 
  -7  -2   3       11.02        6.82      4.38 o 
  -6  -2   3       23.51       33.89      6.53 o 
  -5  -2   3      131.06      139.10      6.42 o 
  -4  -2   3       99.42       93.67      4.85 o 
  -3  -2   3      234.02      266.44      8.65 o 
  -2  -2   3      322.76      320.98      7.26 o 
  -1  -2   3       16.86       23.05      2.20 o 
   1  -2   3      465.55      439.05     22.04 o 
   2  -2   3      828.35      767.24     26.90 o 
   3  -2   3      352.25      326.12     13.92 o 
   4  -2   3       25.77       35.84      4.62 o 
   5  -2   3       10.57        7.01      3.31 o 
   6  -2   3        5.50        3.17      3.24 o 
   7  -2   3       21.81       16.95      3.99 o 
  -7  -1   3       43.03       53.40      8.39 o 
  -6  -1   3       78.19       80.50      5.91 o 
  -5  -1   3      110.60      100.23      7.75 o 
  -4  -1   3       69.32       74.36      4.30 o 
  -3  -1   3       22.98       26.29      4.73 o 
  -2  -1   3        1.02        1.05      0.95 o 
  -1  -1   3     1897.94     1739.33     39.92 o 
   1  -1   3     1790.99     1514.10     48.58 o 
   2  -1   3      284.98      273.46     11.08 o 
   3  -1   3        0.75        0.12      1.36 o 
   4  -1   3       37.45       38.68      4.57 o 
   5  -1   3        7.59        8.72      3.24 o 
   6  -1   3        6.82        0.83      2.93 o 
   7  -1   3       41.39       45.85      7.34 o 
   8  -1   3       21.37       25.31      7.01 o 
  -7   0   3        0.08        2.42      2.57 o 
  -6   0   3        0.51        0.65      1.97 o 
  -5   0   3       45.00       57.45      6.60 o 
  -4   0   3      564.35      587.24     23.21 o 
  -3   0   3      906.24      897.55     31.45 o 
  -2   0   3      140.80      132.50      4.34 o 
  -1   0   3      884.48      887.30     20.88 o 
   1   0   3       10.93       12.93      1.20 o 
   2   0   3      217.54      217.49      9.15 o 
   3   0   3      271.91      285.50     12.18 o 
   4   0   3      106.14      119.12      7.58 o 
   5   0   3        1.74       -0.14      2.12 o 
   6   0   3        2.92        8.60      3.91 o 
   7   0   3        2.58        3.29      4.12 o 
   8   0   3       27.66       27.28      7.70 o 
  -7   1   3        1.20        2.91      3.77 o 
  -6   1   3        1.98       -0.72      1.65 o 
  -5   1   3       31.73       39.08      3.00 o 
  -4   1   3       89.92       84.14      3.41 o 
  -3   1   3      602.80      601.35     15.36 o 
  -2   1   3      428.23      423.15     10.73 o 
  -1   1   3      127.38      147.06      5.50 o 
   1   1   3      491.40      499.43      9.84 o 
   2   1   3     1209.00     1211.35     22.84 o 
   3   1   3      791.37      802.10     19.98 o 
   4   1   3     2510.49     2430.61     55.99 o 
   5   1   3       20.70       14.58      2.68 o 
   6   1   3      207.30      219.89     16.51 o 
   7   1   3        0.29        2.57      2.66 o 
   8   1   3       24.07       20.95      7.70 o 
  -7   2   3        6.15        5.55      4.91 o 
  -6   2   3       15.62        8.05      4.12 o 
  -5   2   3       37.82       31.93      5.53 o 
  -4   2   3       52.90       49.38      3.47 o 
  -3   2   3      156.91      159.45      7.20 o 
  -2   2   3       12.19       27.55      6.37 o 
  -1   2   3      499.19      451.04     11.04 o 
   0   2   3      105.72      139.29      4.24 o 
   1   2   3      402.64      346.50      9.21 o 
   2   2   3        2.42        1.21      1.17 o 
   3   2   3       28.88       26.66      2.86 o 
   4   2   3     1208.22     1200.99     43.01 o 
   5   2   3        1.26        1.86      2.53 o 
   6   2   3      505.35      512.08     35.00 o 
   7   2   3       30.53       39.26      5.52 o 
   8   2   3       11.42       13.73      5.19 o 
  -5   3   3       18.93       15.66      4.98 o 
  -4   3   3        0.74        3.15      3.12 o 
  -3   3   3       60.65       63.86      3.62 o 
  -2   3   3     1031.62     1067.61     25.21 o 
  -1   3   3       29.51       24.43      1.86 o 
   0   3   3      248.93      347.52     11.68 o 
   1   3   3       32.20       36.73      2.69 o 
   2   3   3       24.19       29.22      6.64 o 
   3   3   3        0.15        2.20      1.52 o 
   4   3   3       62.37       73.88      5.18 o 
   5   3   3       11.21        5.89      3.48 o 
   6   3   3      134.17      130.18     10.75 o 
   7   3   3        0.19        2.95      2.44 o 
   8   3   3       98.90      109.33     10.02 o 
  -6   4   3        5.09        5.12      4.69 o 
  -5   4   3        2.66        5.03      4.07 o 
  -4   4   3       12.36       13.65      4.69 o 
  -3   4   3        0.01        0.43      3.03 o 
  -2   4   3       15.93       15.92      4.43 o 
  -1   4   3      150.98      145.30      5.31 o 
   0   4   3       51.36       56.34      4.52 o 
   1   4   3       45.50       44.16      3.20 o 
   2   4   3     1893.25     1911.65     44.57 o 
   3   4   3      567.10      550.51     15.86 o 
   4   4   3       29.96       36.87      4.09 o 
   5   4   3       59.36       66.00      9.57 o 
   6   4   3        0.19       -3.22      2.86 o 
   7   4   3       19.15       18.21      6.22 o 
   8   4   3       31.19       34.86      5.40 o 
  -5   5   3       19.54       26.76      7.55 o 
  -4   5   3       31.36       36.60      7.34 o 
  -3   5   3       11.65        7.79      4.72 o 
  -2   5   3        0.07        5.41      4.17 o 
  -1   5   3        0.09        6.55      3.93 o 
   0   5   3       10.65       14.59      3.68 o 
   1   5   3      201.57      199.03      7.53 o 
   2   5   3       88.97      110.02      5.59 o 
   3   5   3       86.47       81.93      5.08 o 
   4   5   3      319.03      309.42     11.45 o 
   5   5   3       18.21       19.50      5.30 o 
   6   5   3        0.04       -0.20      2.25 o 
   7   5   3        0.71       -3.93      4.10 o 
  -4   6   3        0.27       -2.43      5.08 o 
  -3   6   3       95.46      105.66     11.18 o 
  -2   6   3        6.30       16.56      5.77 o 
  -1   6   3       82.37       57.00      7.79 o 
   0   6   3        2.36       -3.97      2.64 o 
   1   6   3       10.13        9.02      3.25 o 
   2   6   3        0.06       -1.88      3.17 o 
   3   6   3      329.30      306.03     11.54 o 
   4   6   3       31.37       30.49      4.47 o 
   5   6   3        0.05       -0.90      2.22 o 
   6   6   3        0.93       -1.00      2.26 o 
   7   6   3        0.00        1.72      5.46 o 
  -3   7   3       12.37       20.42      6.77 o 
  -2   7   3       16.81       13.99      6.08 o 
  -1   7   3       23.15       16.75      5.77 o 
   0   7   3        0.11        6.12      4.34 o 
   1   7   3       21.04       30.22      6.29 o 
   2   7   3       60.35       84.43      9.91 o 
   3   7   3       76.06       86.98      6.98 o 
   4   7   3       39.35       50.91      5.86 o 
   5   7   3        0.61       -1.63      2.65 o 
   6   7   3        7.06        5.98      3.57 o 
  -2   8   3       31.39       29.19      8.13 o 
  -1   8   3      114.55      105.45     12.06 o 
   0   8   3       73.25      109.57     11.63 o 
   1   8   3       49.05       60.10      8.82 o 
   2   8   3       41.03       58.00      9.29 o 
   3   8   3        7.48        1.88      4.00 o 
   4   8   3       56.83       56.42     10.64 o 
   5   8   3       29.98       34.17      8.65 o 
  -3  -8   4        1.41        1.12      5.12 o 
  -2  -8   4        1.62        9.65      5.77 o 
  -1  -8   4       11.12       14.46      5.84 o 
   0  -8   4       12.72       26.74      6.89 o 
  -5  -7   4        6.63       -0.74      4.96 o 
  -4  -7   4       41.25       38.20      8.58 o 
  -3  -7   4      116.12      133.92     11.92 o 
  -2  -7   4       14.83       10.79      4.60 o 
  -1  -7   4       13.12       27.21      6.24 o 
   0  -7   4       24.22       38.25      6.70 o 
   1  -7   4       20.03       16.37      3.89 o 
   2  -7   4       28.01       17.97      6.10 o 
   3  -7   4       20.18       26.40      7.86 o 
  -6  -6   4        3.85       -0.98      4.84 o 
  -5  -6   4        0.00        0.81      4.29 o 
  -4  -6   4        7.91        9.06      5.00 o 
  -3  -6   4      128.87      120.58     10.46 o 
  -2  -6   4      199.66      201.10     13.30 o 
  -1  -6   4       27.87       34.17      6.39 o 
   0  -6   4      315.13      395.49     13.00 o 
   1  -6   4      187.87      181.34      8.10 o 
   2  -6   4      203.45      161.23     12.89 o 
   3  -6   4        3.98        2.68      4.41 o 
   4  -6   4       19.95       18.71      6.34 o 
  -7  -5   4        3.06        7.36      5.19 o 
  -6  -5   4        0.06        1.26      4.07 o 
  -5  -5   4       13.43       18.68      6.08 o 
  -4  -5   4        6.37        5.98      4.34 o 
  -3  -5   4       13.84       18.49      5.50 o 
  -2  -5   4        9.52        8.65      4.15 o 
  -1  -5   4       94.15       93.37     12.13 o 
   0  -5   4      960.36     1287.26     31.67 o 
   1  -5   4      888.80      865.65     24.99 o 
   2  -5   4        1.71        1.49      2.48 o 
   3  -5   4       32.64       31.86      4.37 o 
   4  -5   4       52.81       47.93      7.02 o 
   5  -5   4      133.47      143.19     11.56 o 
  -7  -4   4        5.03        3.38      4.81 o 
  -6  -4   4        4.00        1.12      3.88 o 
  -5  -4   4       13.48        8.70      4.60 o 
  -4  -4   4       43.72       47.95      7.39 o 
  -3  -4   4      276.46      314.63     10.65 o 
  -2  -4   4      107.27       98.97      9.10 o 
  -1  -4   4      815.61      711.88     34.04 o 
   0  -4   4       14.76       18.47      3.18 o 
   1  -4   4       47.65       41.49      3.99 o 
   2  -4   4       24.53       20.15      3.19 o 
   3  -4   4       11.25       22.04      4.49 o 
   4  -4   4      260.25      243.82      9.82 o 
   5  -4   4        3.60        2.87      2.87 o 
   6  -4   4       63.36       56.67      8.46 o 
  -7  -3   4        0.82        3.17      4.27 o 
  -6  -3   4        1.07       -2.93      2.91 o 
  -5  -3   4        0.01        3.77      3.31 o 
  -4  -3   4      210.83      194.07      7.82 o 
  -3  -3   4     1474.87     1474.65     36.23 o 
  -2  -3   4      509.77      486.92     10.70 o 
  -1  -3   4      343.10      377.41     15.43 o 
   0  -3   4        0.75        2.03      1.92 o 
   1  -3   4     1038.95      934.87     22.86 o 
   2  -3   4      414.08      387.52     11.35 o 
   3  -3   4      372.98      359.61     11.23 o 
   4  -3   4        6.83        6.17      2.37 o 
   5  -3   4       83.15       90.85      5.78 o 
   6  -3   4       89.55       95.49      6.93 o 
   7  -3   4        0.54        1.00      2.81 o 
  -7  -2   4       22.32       24.31      6.84 o 
  -6  -2   4       13.66       10.96      4.24 o 
  -5  -2   4        0.71        1.40      2.01 o 
  -4  -2   4       30.32       31.38      3.41 o 
  -3  -2   4       65.68       53.60      4.90 o 
  -2  -2   4       47.99       41.02      6.31 o 
   0  -2   4     6559.81     8554.37    265.24 o 
   1  -2   4      696.67      600.94     15.03 o 
   2  -2   4      321.56      300.32     12.87 o 
   3  -2   4       43.85       54.43      5.27 o 
   4  -2   4       19.75       23.19      4.29 o 
   5  -2   4       10.24       15.87      4.22 o 
   6  -2   4        5.55        9.96      4.15 o 
   7  -2   4       26.51       32.96      6.89 o 
  -6  -1   4       29.22       29.09      5.82 o 
  -5  -1   4       49.25       43.99      4.25 o 
  -4  -1   4        3.28        5.41      1.94 o 
  -3  -1   4      348.64      330.09     15.55 o 
  -2  -1   4      385.55      325.39      9.53 o 
  -1  -1   4     1888.03     1815.28     42.05 o 
   0  -1   4       80.74       90.55      3.87 o 
   1  -1   4     1080.03     1047.54     34.88 o 
   2  -1   4     1534.61     1380.50     45.49 o 
   3  -1   4       55.11       47.11      4.29 o 
   4  -1   4       22.53       20.42      3.84 o 
   5  -1   4       47.34       52.11      6.03 o 
   6  -1   4        9.70        6.08      3.38 o 
   7  -1   4        0.08        1.12      3.67 o 
  -7   0   4       33.28       44.32      7.39 o 
  -6   0   4       17.74       19.41      4.43 o 
  -5   0   4       69.57       81.06      4.84 o 
  -4   0   4      153.30      167.24      7.64 o 
  -3   0   4      689.70      647.04     16.36 o 
  -2   0   4     2259.65     2125.72     39.19 o 
  -1   0   4     2446.99     2249.87     51.02 o 
   0   0   4      235.07      293.54      8.11 o 
   1   0   4     2673.10     2437.94     44.33 o 
   2   0   4      657.06      636.90     22.35 o 
   3   0   4      582.26      527.39     19.97 o 
   4   0   4       68.67       63.22      5.48 o 
   5   0   4       31.39       28.09      4.81 o 
   6   0   4        0.50       -2.88      2.53 o 
   7   0   4        0.08        4.24      3.86 o 
   8   0   4        0.19        4.15      5.00 o 
  -7   1   4        3.26        3.67      4.03 o 
  -6   1   4       17.24       25.40      5.36 o 
  -5   1   4       58.85       75.89      4.06 o 
  -4   1   4       20.67       30.02      3.03 o 
  -2   1   4      373.73      391.64     13.33 o 
  -1   1   4      241.05      240.18      6.32 o 
   0   1   4      146.43      167.97      3.94 o 
   1   1   4     5135.23     4902.93    106.29 o 
   2   1   4     2185.15     2019.57     37.10 o 
   3   1   4        0.45        0.07      0.95 o 
   4   1   4        6.52        3.65      1.66 o 
   5   1   4       38.13       33.22      3.68 o 
   6   1   4      220.81      204.60      9.04 o 
   7   1   4        7.27       14.42      5.39 o 
   8   1   4       21.89       23.33      7.41 o 
  -7   2   4       48.36       62.60      9.13 o 
  -6   2   4       61.92       92.96      9.60 o 
  -5   2   4       16.71       14.16      4.38 o 
  -4   2   4       44.40       44.68      3.42 o 
  -3   2   4       70.37       68.73      5.36 o 
  -2   2   4      302.59      269.92      7.40 o 
  -1   2   4     1859.82     1768.12     56.33 o 
   0   2   4     1956.24     2564.83     45.88 o 
   1   2   4     1060.02      951.93     22.34 o 
   2   2   4      123.20      145.92      5.41 o 
   3   2   4      669.72      674.94     17.88 o 
   4   2   4      400.88      410.90     18.44 o 
   5   2   4       66.53       74.55      4.69 o 
   6   2   4      750.81      757.13     22.11 o 
   7   2   4        4.84        8.04      3.25 o 
   8   2   4       24.03       29.47      5.65 o 
  -6   3   4       13.31       21.18      6.27 o 
  -5   3   4       38.52       45.28      7.12 o 
  -4   3   4      140.94      150.70     10.01 o 
  -3   3   4      190.02      209.85     11.34 o 
  -2   3   4      208.42      196.82      6.18 o 
  -1   3   4        0.08        4.17      2.65 o 
   1   3   4       40.73       40.89      2.82 o 
   2   3   4       32.16       32.24      2.92 o 
   3   3   4       49.43       43.63      3.81 o 
   4   3   4        1.09        4.55      1.97 o 
   5   3   4        4.50        2.74      3.22 o 
   6   3   4      270.04      257.19     15.75 o 
   7   3   4        0.01        1.01      2.63 o 
   8   3   4       25.90       22.66      5.58 o 
  -6   4   4        3.21        1.43      4.41 o 
  -5   4   4        0.46        3.29      4.27 o 
  -4   4   4      173.26      167.81     11.51 o 
  -3   4   4      119.73      119.48      9.01 o 
  -2   4   4        4.03        6.08      3.93 o 
  -1   4   4      194.71      175.86     10.25 o 
   1   4   4       16.54       15.66      4.03 o 
   2   4   4     1497.06     1432.91     34.40 o 
   3   4   4      317.70      314.39     10.58 o 
   4   4   4       92.32       96.31      5.63 o 
   5   4   4       92.41      101.94      8.75 o 
   6   4   4       21.53       21.71      6.29 o 
   7   4   4        4.80        0.64      4.22 o 
   8   4   4        1.63        6.90      5.85 o 
  -5   5   4       51.04       64.58      9.91 o 
  -4   5   4        0.74        2.60      4.72 o 
  -3   5   4        2.32       -2.24      3.69 o 
  -2   5   4       50.21       49.40      7.27 o 
  -1   5   4        7.00        6.34      3.91 o 
   0   5   4       25.16       31.29      5.84 o 
   1   5   4      300.01      303.85      9.93 o 
   2   5   4        1.75       -0.60      1.72 o 
   3   5   4       11.48       13.77      2.96 o 
   4   5   4       83.26       91.09      6.46 o 
   5   5   4       44.33       50.15     14.37 o 
   6   5   4       39.80       35.47      5.17 o 
   7   5   4        0.38       -3.91      3.81 o 
  -4   6   4        3.68        2.93      5.70 o 
  -3   6   4      164.88      139.09     11.49 o 
  -2   6   4      108.67       88.41      9.67 o 
  -1   6   4        4.80        0.81      3.88 o 
   0   6   4        0.77        3.48      3.62 o 
   1   6   4       99.98      106.38      9.86 o 
   2   6   4        9.74        8.06      2.80 o 
   3   6   4        6.47        6.47      2.71 o 
   4   6   4       47.73       46.45      5.32 o 
   5   6   4        0.79        0.31      2.40 o 
   6   6   4       29.73       26.01      4.84 o 
   7   6   4        5.66        1.41      5.24 o 
  -3   7   4       12.55       11.75      6.58 o 
  -2   7   4       18.55       10.49      5.58 o 
  -1   7   4       66.44       58.10      8.79 o 
   0   7   4        1.67       -0.81      2.95 o 
   1   7   4       28.85       21.83      5.98 o 
   2   7   4        2.28        5.58      4.17 o 
   3   7   4        5.72        7.98      3.33 o 
   4   7   4        8.60       13.10      3.76 o 
   5   7   4       22.91       17.77      5.73 o 
   6   7   4        2.46        4.28      3.65 o 
  -2   8   4        0.15        5.89      5.58 o 
  -1   8   4       29.75       32.41      8.05 o 
   0   8   4       26.36       44.06      8.20 o 
   1   8   4       40.42       44.87      8.20 o 
   2   8   4        2.86        4.46      4.50 o 
   3   8   4        1.43        1.55      4.15 o 
   4   8   4        2.14        4.77      4.34 o 
   5   8   4        7.47        7.19      3.86 o 
  -3  -8   5       10.34        7.53      5.84 o 
  -2  -8   5       52.66       55.07      9.63 o 
  -1  -8   5        6.78        0.60      4.29 o 
   0  -8   5        6.23        7.94      4.89 o 
   1  -8   5        6.01        6.31      4.58 o 
  -5  -7   5        0.92        2.34      5.41 o 
  -4  -7   5       17.98       16.25      6.93 o 
  -3  -7   5       18.96       34.03      8.01 o 
  -2  -7   5       16.09       24.50      6.70 o 
  -1  -7   5        0.34       -0.45      2.84 o 
   0  -7   5       13.44       13.94      5.22 o 
   1  -7   5        4.59       13.18      4.79 o 
   2  -7   5        1.88        3.50      4.27 o 
   3  -7   5       18.51       21.42      7.55 o 
  -6  -6   5        0.76        5.34      5.50 o 
  -5  -6   5       19.78       20.80      7.39 o 
  -4  -6   5       62.06       62.34      9.72 o 
  -3  -6   5       63.38       68.77      9.34 o 
  -2  -6   5       53.35       62.60      8.65 o 
  -1  -6   5      272.69      292.86     16.32 o 
   0  -6   5       83.82      112.21      9.20 o 
   1  -6   5        5.60        7.54      3.91 o 
   2  -6   5       73.87       73.35      6.07 o 
   3  -6   5       53.50       46.87      8.56 o 
   4  -6   5       15.59       17.37      5.96 o 
  -6  -5   5        0.82       -2.38      3.98 o 
  -5  -5   5        0.47       -2.74      3.41 o 
  -4  -5   5        1.20       -2.38      2.95 o 
  -3  -5   5        1.22        2.03      3.62 o 
  -2  -5   5      101.24       94.20      8.63 o 
  -1  -5   5      577.50      523.79     23.02 o 
   0  -5   5      514.30      714.03     30.05 o 
   1  -5   5        4.15        3.66      2.76 o 
   2  -5   5      325.55      296.51     10.70 o 
   3  -5   5      170.55      179.16      8.47 o 
   4  -5   5      102.30      105.50      7.63 o 
   5  -5   5       11.98        9.78      6.65 o 
  -7  -4   5        8.21       12.80      6.31 o 
  -6  -4   5       15.98       12.53      5.53 o 
  -5  -4   5       27.69       30.88      7.05 o 
  -4  -4   5        4.36        7.01      3.74 o 
  -3  -4   5       46.49       58.07      5.70 o 
  -2  -4   5       33.09       31.86      5.46 o 
  -1  -4   5      588.91      562.45     17.74 o 
   0  -4   5       31.00       42.27      3.60 o 
   1  -4   5      176.68      141.91      6.08 o 
   2  -4   5      155.73      143.94     14.06 o 
   3  -4   5      696.44      617.71     17.77 o 
   4  -4   5        4.37        3.03      2.61 o 
   5  -4   5       16.26       20.11      4.13 o 
   6  -4   5        5.91        4.81      5.67 o 
  -7  -3   5       17.53       11.46      5.48 o 
  -6  -3   5        1.92        4.17      3.98 o 
  -5  -3   5       14.61       14.49      4.98 o 
  -4  -3   5       24.89       29.08      3.70 o 
  -3  -3   5       38.90       53.87      4.40 o 
  -2  -3   5       58.73       72.16      4.23 o 
  -1  -3   5     1899.80     2094.31     49.46 o 
   0  -3   5       38.89       46.76      3.09 o 
   1  -3   5      216.84      203.83      7.03 o 
   2  -3   5      102.31       74.82      4.10 o 
   3  -3   5       68.24       70.80      7.53 o 
   4  -3   5        9.38       11.89      6.11 o 
   5  -3   5       23.32       31.88      7.63 o 
   6  -3   5       24.29       26.14      4.72 o 
   7  -3   5        9.06       11.56      6.15 o 
  -7  -2   5       10.98        8.51      5.05 o 
  -6  -2   5       40.15       47.66      7.58 o 
  -5  -2   5        6.17        5.73      2.30 o 
  -4  -2   5        9.34        8.90      2.76 o 
  -3  -2   5        8.19       15.97      2.58 o 
  -2  -2   5      511.61      462.73     13.26 o 
  -1  -2   5     1535.18     1646.50     39.07 o 
   2  -2   5      871.97      845.48     30.26 o 
   3  -2   5       31.14       34.77      4.43 o 
   4  -2   5      163.14      162.30      9.75 o 
   5  -2   5      133.85      144.58      9.77 o 
   6  -2   5        0.91       -0.17      3.24 o 
   7  -2   5       14.33       16.09      5.58 o 
  -7  -1   5        0.22        1.05      4.24 o 
  -6  -1   5        0.31        1.05      2.35 o 
  -5  -1   5      196.10      167.39      7.56 o 
  -4  -1   5       25.87       25.16      3.28 o 
  -3  -1   5        1.43        4.13      1.75 o 
  -2  -1   5      251.89      237.69      7.79 o 
  -1  -1   5     1140.60     1107.70     26.74 o 
   0  -1   5       75.23       95.22      4.27 o 
   1  -1   5       31.15       44.68      3.98 o 
   2  -1   5      870.72      842.22     29.38 o 
   3  -1   5        9.40       10.82      2.79 o 
   4  -1   5      723.70      695.54     26.54 o 
   5  -1   5        9.78        8.94      3.57 o 
   6  -1   5        0.26       -1.93      2.34 o 
   7  -1   5        6.62        8.60      4.74 o 
  -7   0   5       30.48       34.29      7.48 o 
  -6   0   5        0.02       -1.01      1.88 o 
  -5   0   5      185.79      191.40      7.70 o 
  -4   0   5       76.13       83.75      3.81 o 
  -3   0   5      276.17      279.71      7.14 o 
  -2   0   5       28.86       37.26      2.14 o 
  -1   0   5      802.60      750.35     18.48 o 
   0   0   5      134.35      170.00     10.79 o 
   1   0   5      160.22      158.62      4.17 o 
   2   0   5        4.24        8.86      2.14 o 
   3   0   5     1229.70     1213.73     41.27 o 
   4   0   5       11.29       10.46      3.07 o 
   5   0   5        7.92        9.39      3.43 o 
   6   0   5        2.67        2.26      3.07 o 
   7   0   5        4.78        7.89      4.55 o 
   8   0   5        0.05       -3.65      4.29 o 
  -7   1   5        9.00       10.51      5.15 o 
  -6   1   5        0.37       -2.29      2.91 o 
  -5   1   5       62.45       61.70      6.72 o 
  -4   1   5      120.66      117.52      5.30 o 
  -3   1   5       60.51       61.29      5.68 o 
  -2   1   5       32.27       28.77      2.21 o 
  -1   1   5     3723.73     3396.16     74.00 o 
   0   1   5     5041.52     6954.16    124.11 o 
   1   1   5      636.91      592.24     11.92 o 
   2   1   5       22.26       25.33      2.11 o 
   3   1   5       18.98       24.83      3.55 o 
   4   1   5       16.13        9.87      2.98 o 
   5   1   5      180.79      181.82     10.87 o 
   6   1   5       64.04       67.34      7.98 o 
   7   1   5        0.02        3.62      3.96 o 
   8   1   5        6.04        5.41      5.36 o 
  -7   2   5        0.42        0.00      4.29 o 
  -6   2   5       25.95       45.54      7.24 o 
  -5   2   5        2.52        6.82      3.84 o 
  -4   2   5        0.37       -1.22      2.50 o 
  -3   2   5      155.37      134.48      4.96 o 
  -2   2   5      194.67      193.51      5.67 o 
  -1   2   5      593.29      546.43     20.11 o 
   0   2   5       23.63       35.26      1.72 o 
   1   2   5       63.90       53.49      2.21 o 
   2   2   5        2.18       -0.16      0.79 o 
   3   2   5      177.70      201.88      5.84 o 
   4   2   5      188.27      170.07      5.65 o 
   5   2   5      121.90      108.14      5.78 o 
   6   2   5       37.49       41.79      8.39 o 
   7   2   5       23.59       19.14      4.12 o 
   8   2   5       84.24       79.66     11.32 o 
  -6   3   5       68.09      100.82     10.77 o 
  -5   3   5      141.00      162.09     11.32 o 
  -4   3   5      244.47      266.60     14.20 o 
  -3   3   5      159.30      139.28      9.10 o 
  -2   3   5     1046.03      921.04     32.88 o 
  -1   3   5       48.15       37.89      4.88 o 
   1   3   5     2072.21     2011.26     45.60 o 
   2   3   5      399.00      327.08      9.99 o 
   3   3   5      242.62      230.92      8.41 o 
   4   3   5       20.84       17.30      3.07 o 
   5   3   5        5.44        2.32      2.16 o 
   6   3   5        8.12        4.78      2.51 o 
   7   3   5       14.87       18.18      3.94 o 
   8   3   5      199.37      220.88     11.85 o 
  -6   4   5        0.02       -3.36      4.67 o 
  -5   4   5        1.97       -0.86      4.34 o 
  -4   4   5       13.20        7.77      4.50 o 
  -3   4   5       20.88       27.07      6.05 o 
  -2   4   5       13.49       14.42      4.81 o 
  -1   4   5      111.22       90.48      7.41 o 
   0   4   5     1203.22     1685.10     38.85 o 
   1   4   5      732.15      690.97     17.80 o 
   2   4   5      546.07      572.20     15.85 o 
   3   4   5       20.80       22.90      3.26 o 
   4   4   5      118.78      107.91      6.06 o 
   5   4   5       25.18       27.45      4.30 o 
   6   4   5       10.77        6.67      4.10 o 
   7   4   5       26.31       28.97      4.67 o 
   8   4   5       43.05       43.90      6.34 o 
  -5   5   5        2.40       -4.00      5.22 o 
  -4   5   5        7.63        5.17      5.60 o 
  -3   5   5        0.05        7.89      4.93 o 
  -2   5   5      277.46      229.24     13.51 o 
  -1   5   5      415.62      364.58     17.54 o 
   0   5   5      200.36      265.51     14.13 o 
   1   5   5       19.07       29.84      6.89 o 
   2   5   5      285.39      281.38     10.42 o 
   3   5   5       15.79       15.22      3.12 o 
   4   5   5      377.34      394.19     13.56 o 
   5   5   5       55.15       62.44      5.90 o 
   6   5   5        0.30        1.36      2.67 o 
   7   5   5        5.01        4.43      5.39 o 
  -4   6   5       28.18       44.30      9.55 o 
  -3   6   5       51.13       44.18      8.48 o 
  -2   6   5        7.10        5.93      4.91 o 
  -1   6   5      310.58      247.71     14.61 o 
   0   6   5        5.28       17.25      5.36 o 
   1   6   5      126.34      137.38     10.08 o 
   2   6   5      138.10      123.61     12.18 o 
   3   6   5       78.97       85.44      6.28 o 
   4   6   5        4.62        4.17      2.51 o 
   5   6   5        1.42        0.78      2.64 o 
   6   6   5       13.04       13.99      4.19 o 
   7   6   5        4.86       -3.10      4.77 o 
  -3   7   5       18.85       20.16      6.62 o 
  -2   7   5       20.89       11.99      5.79 o 
  -1   7   5      104.39       83.02     10.27 o 
   1   7   5       12.69       10.29      4.43 o 
   2   7   5       57.15       91.29     10.84 o 
   3   7   5       58.52       51.59      8.51 o 
   4   7   5        0.23        0.96      2.60 o 
   5   7   5        2.90        3.14      3.21 o 
   6   7   5        0.17        0.77      3.14 o 
  -1   8   5       19.40       17.54      6.72 o 
   0   8   5      102.37      147.84     12.18 o 
   1   8   5      141.49      116.19     12.15 o 
   2   8   5        0.09        2.43      4.24 o 
   3   8   5       28.70       36.41      8.24 o 
   4   8   5       18.65       12.89      5.74 o 
  -2  -8   6       21.24       31.79      8.22 o 
  -1  -8   6       45.69       27.36      7.27 o 
   0  -8   6      103.64      131.75     11.73 o 
   1  -8   6        2.80        3.03      4.22 o 
  -4  -7   6       32.63       27.76      8.22 o 
  -3  -7   6       87.29      100.25     12.08 o 
  -2  -7   6       33.76       38.22      8.01 o 
  -1  -7   6        4.43        5.39      4.27 o 
   0  -7   6        1.11        7.13      4.62 o 
   1  -7   6        4.13        1.55      3.62 o 
   2  -7   6      108.58      119.82     11.75 o 
   3  -7   6       15.89       11.61      6.58 o 
  -5  -6   6       34.40       40.70      9.24 o 
  -4  -6   6        5.59        2.84      4.89 o 
  -3  -6   6        7.98        8.20      5.00 o 
  -2  -6   6        9.37        7.55      4.29 o 
  -1  -6   6       54.78       58.60      8.27 o 
   0  -6   6       39.18       44.32      6.91 o 
   1  -6   6        0.36        1.29      3.69 o 
   2  -6   6        0.26        0.15      4.10 o 
   3  -6   6        0.98       -1.14      2.82 o 
   4  -6   6        2.69        1.63      3.28 o 
  -6  -5   6        9.32        7.20      5.50 o 
  -5  -5   6       21.42       19.95      6.70 o 
  -4  -5   6        2.84        1.76      3.46 o 
  -3  -5   6      132.41      111.71      9.79 o 
  -2  -5   6      241.56      209.75     13.11 o 
  -1  -5   6      119.40      122.53      9.70 o 
   0  -5   6      198.77      242.20     13.87 o 
   1  -5   6     1039.45      961.61     25.04 o 
   2  -5   6      410.15      362.52     12.26 o 
   3  -5   6        0.51        2.18      2.76 o 
   4  -5   6      138.74      150.45     11.74 o 
   5  -5   6       40.21       45.02      6.11 o 
  -7  -4   6        0.00       -1.07      4.34 o 
  -6  -4   6        1.24        1.53      4.60 o 
  -5  -4   6        9.56       15.63      5.60 o 
  -3  -4   6      111.59       98.01     10.56 o 
  -2  -4   6       87.72       83.29      7.43 o 
  -1  -4   6        2.50        0.43      2.38 o 
   0  -4   6       67.22       92.64      4.68 o 
   1  -4   6       59.78       53.43      4.19 o 
   2  -4   6      412.77      387.45     12.33 o 
   3  -4   6      343.38      303.09     10.86 o 
   4  -4   6       16.44       22.92      4.00 o 
   5  -4   6      144.74      127.54      7.43 o 
   6  -4   6       12.23        9.01      6.59 o 
  -7  -3   6        1.09       -1.50      4.07 o 
  -6  -3   6        4.24        5.19      4.38 o 
  -5  -3   6      122.02      121.89     10.29 o 
  -4  -3   6      266.30      226.74      9.19 o 
  -3  -3   6      222.22      229.63     16.19 o 
  -2  -3   6       48.65       66.12      5.61 o 
  -1  -3   6       75.15       71.10      4.27 o 
   1  -3   6     1419.81     1426.50     54.25 o 
   2  -3   6       37.31       30.12      3.19 o 
   3  -3   6        6.30        7.46      2.47 o 
   4  -3   6        9.69        9.07      2.99 o 
   5  -3   6       68.97       75.87      5.90 o 
   6  -3   6        4.25        7.04      4.05 o 
   7  -3   6       25.79       29.35      5.19 o 
  -7  -2   6       12.79        8.48      5.05 o 
  -6  -2   6       14.17       17.06      5.41 o 
  -5  -2   6       14.34       18.71      3.48 o 
  -4  -2   6       97.04       98.48      5.58 o 
  -3  -2   6       83.54       80.07      4.72 o 
  -2  -2   6      746.90      719.45     28.80 o 
  -1  -2   6      837.18      888.17     27.76 o 
   0  -2   6      176.32      235.65      8.14 o 
   1  -2   6     2684.71     2825.52     91.54 o 
   2  -2   6       80.48       82.21      6.58 o 
   3  -2   6       50.57       59.19      5.96 o 
   4  -2   6        7.32        7.15      3.43 o 
   5  -2   6        0.04        0.19      2.91 o 
   6  -2   6       13.90       11.56      4.77 o 
   7  -2   6        4.24        9.22      4.98 o 
  -6  -1   6        0.14       -2.78      2.22 o 
  -5  -1   6        3.61        2.33      2.16 o 
  -4  -1   6      240.46      226.32      6.63 o 
  -3  -1   6       33.14       32.03      2.44 o 
  -2  -1   6      718.25      692.19     18.28 o 
  -1  -1   6        2.41        3.04      1.46 o 
   1  -1   6       41.15       52.75      3.39 o 
   2  -1   6       33.00       42.23      4.38 o 
   3  -1   6       77.40       80.14      5.98 o 
   4  -1   6       52.36       60.41      6.17 o 
   5  -1   6       33.96       42.20      5.84 o 
   6  -1   6        0.07        0.83      2.95 o 
   7  -1   6        1.27        2.91      3.81 o 
  -7   0   6        1.70       -0.31      5.12 o 
  -6   0   6        0.32       -2.41      4.12 o 
  -5   0   6       11.62       10.88      2.31 o 
  -4   0   6        0.17       -0.28      1.16 o 
  -3   0   6     1712.86     1769.13     36.37 o 
  -2   0   6      127.62      135.21      4.08 o 
  -1   0   6      297.58      261.66      6.10 o 
   1   0   6     2097.43     2024.66     41.89 o 
   2   0   6      178.12      178.87      8.53 o 
   3   0   6        0.64        3.22      1.88 o 
   4   0   6      208.38      193.28     10.36 o 
   5   0   6        4.04        2.88      2.41 o 
   6   0   6       77.94       87.81      8.67 o 
   7   0   6        0.96       -2.19      3.34 o 
   8   0   6        0.36       -0.19      4.48 o 
  -6   1   6        0.33       -1.43      3.19 o 
  -5   1   6       93.56       89.48      7.43 o 
  -4   1   6        6.06        8.22      4.36 o 
  -3   1   6      209.70      229.48      8.26 o 
  -2   1   6      358.80      369.42      9.90 o 
  -1   1   6      301.75      304.97      6.95 o 
   1   1   6      190.87      212.54      5.32 o 
   2   1   6      534.03      550.88     11.67 o 
   3   1   6       67.95       66.32      3.73 o 
   4   1   6       93.24       81.12      6.29 o 
   5   1   6      128.81      131.35      9.03 o 
   6   1   6       14.21        8.27      4.31 o 
   7   1   6        8.33        5.89      4.10 o 
   8   1   6        2.83        2.14      4.93 o 
  -6   2   6      125.16      134.66     10.75 o 
  -5   2   6        0.05       -0.81      3.00 o 
  -4   2   6        0.02        1.22      2.76 o 
  -3   2   6       58.91       66.56      5.89 o 
  -2   2   6      119.27      112.76      3.82 o 
  -1   2   6       92.48       82.74      5.81 o 
   1   2   6      411.02      406.06      8.91 o 
   2   2   6      801.23      820.91     14.26 o 
   3   2   6      339.05      267.16      7.20 o 
   4   2   6       77.22       77.47      3.78 o 
   5   2   6        3.31        4.10      1.88 o 
   6   2   6        2.28       -0.96      1.84 o 
   8   2   6        2.63        3.57      5.74 o 
  -6   3   6      112.59      116.84     11.77 o 
  -5   3   6       27.07       30.07      6.74 o 
  -4   3   6       79.71       96.39      9.34 o 
  -3   3   6       70.42       81.16      7.20 o 
  -2   3   6        0.49       -1.98      2.84 o 
  -1   3   6      147.09      143.58      8.63 o 
   0   3   6       60.88       82.30      2.95 o 
   1   3   6       55.25       51.96      2.37 o 
   2   3   6      365.79      360.58      8.50 o 
   3   3   6      293.98      283.84      9.77 o 
   4   3   6       52.79       58.41      3.67 o 
   5   3   6        6.50        5.96      1.71 o 
   6   3   6       12.32       16.56      3.44 o 
   7   3   6       12.57        4.98      3.16 o 
   8   3   6        0.41       -0.65      3.38 o 
  -5   4   6       25.12       41.18      7.98 o 
  -4   4   6       20.98       19.37      6.12 o 
  -3   4   6       86.12      104.92      8.84 o 
  -2   4   6      631.67      564.20     23.52 o 
  -1   4   6      383.39      309.59     15.01 o 
   0   4   6      667.49      874.93     32.19 o 
   1   4   6       29.99       24.60      2.71 o 
   2   4   6        1.02        3.93      5.03 o 
   3   4   6       10.91       10.93      4.12 o 
   4   4   6       41.10       47.80      4.78 o 
   5   4   6      136.62      137.08      7.59 o 
   6   4   6        7.10        9.85      3.06 o 
   7   4   6        8.18        3.52      5.85 o 
  -5   5   6       11.59       -1.98      5.72 o 
  -4   5   6        2.26        1.64      5.29 o 
  -3   5   6      100.23       96.46     10.17 o 
  -2   5   6        9.12       14.97      5.24 o 
  -1   5   6        0.87       -1.79      3.31 o 
   0   5   6        4.51        2.86      3.34 o 
   1   5   6        0.01       -3.07      2.05 o 
   2   5   6      187.14      169.24      9.19 o 
   3   5   6      218.24      222.22      8.92 o 
   4   5   6      211.13      215.90     20.10 o 
   5   5   6       25.18       30.19      4.65 o 
   6   5   6       95.23      109.21      8.89 o 
   7   5   6        5.88        3.58      2.53 o 
  -4   6   6       15.18       13.13      6.55 o 
  -3   6   6        8.66       10.94      5.91 o 
  -2   6   6       10.11       16.13      5.96 o 
  -1   6   6       18.14       14.75      5.19 o 
   0   6   6      245.70      335.75     17.56 o 
   1   6   6       87.62       99.66      9.94 o 
   2   6   6       70.15       80.33      9.41 o 
   3   6   6       18.82       17.54      3.49 o 
   4   6   6        0.03        0.02      2.19 o 
   5   6   6        3.71        4.89      2.90 o 
   6   6   6       78.32       84.82      7.59 o 
   7   6   6       15.46       10.65      4.52 o 
  -3   7   6        6.90        2.57      5.50 o 
  -2   7   6       48.57       72.51     10.22 o 
  -1   7   6       55.16       57.50      8.77 o 
   1   7   6      391.80      355.07     19.04 o 
   2   7   6        7.38       13.06      5.36 o 
   3   7   6       25.81       42.16      8.46 o 
   4   7   6        0.24       -0.88      2.29 o 
   5   7   6        0.86        0.04      2.89 o 
   6   7   6        0.45       -2.07      2.95 o 
  -1   8   6       85.72       71.63     10.32 o 
   0   8   6       56.83       74.09     10.44 o 
   1   8   6       24.83       29.83      7.48 o 
   2   8   6        3.51        5.98      4.67 o 
   3   8   6        0.06        3.22      4.60 o 
   4   8   6        8.82       12.32      6.34 o 
  -1  -8   7       53.12       71.97     10.32 o 
   0  -8   7        5.18        9.91      5.43 o 
  -4  -7   7        0.05        4.05      5.65 o 
  -3  -7   7        1.07       -0.69      4.34 o 
  -2  -7   7       18.91       13.18      5.89 o 
  -1  -7   7        5.17        8.58      4.69 o 
   0  -7   7       59.91       75.47      9.48 o 
   1  -7   7       98.98      101.66     10.63 o 
   2  -7   7       36.20       40.34      8.03 o 
   3  -7   7        2.75        2.86      5.27 o 
  -5  -6   7        1.24        0.12      5.10 o 
  -4  -6   7       15.35       21.26      7.08 o 
  -3  -6   7       24.21       17.13      6.20 o 
  -2  -6   7       15.03       22.66      6.27 o 
  -1  -6   7      188.37      158.78     11.87 o 
   0  -6   7      230.71      312.23     17.11 o 
   1  -6   7      123.68      118.86     10.29 o 
   2  -6   7        1.44        4.31      4.62 o 
   3  -6   7        0.67        2.26      3.94 o 
   4  -6   7       36.92       42.77      6.11 o 
  -6  -5   7        0.54       -5.24      4.27 o 
  -5  -5   7       10.06        9.84      5.41 o 
  -4  -5   7       22.24       40.27      7.96 o 
  -3  -5   7       10.44        4.77      4.15 o 
  -2  -5   7       36.19       22.30      5.79 o 
  -1  -5   7      358.99      273.13     15.34 o 
   0  -5   7      107.42      158.85     11.27 o 
   1  -5   7       92.60       90.20      9.39 o 
   2  -5   7       51.91       53.86      8.10 o 
   3  -5   7       41.13       51.05      7.73 o 
   4  -5   7       46.06       50.57      7.35 o 
   5  -5   7        0.78       -4.13      4.84 o 
  -6  -4   7        1.27        5.39      4.84 o 
  -5  -4   7       20.68       30.83      6.96 o 
  -4  -4   7      107.12      104.47      6.63 o 
  -3  -4   7      158.89      141.03      7.16 o 
  -2  -4   7       79.65       78.66      8.09 o 
  -1  -4   7       15.48       20.06      4.96 o 
   0  -4   7       68.60       92.82      8.22 o 
   1  -4   7      473.04      415.06     12.43 o 
   2  -4   7      428.37      361.06     11.81 o 
   3  -4   7      478.39      431.84     13.95 o 
   4  -4   7      277.43      261.68     10.52 o 
   5  -4   7       88.73       70.53      6.46 o 
   6  -4   7       14.81       19.86      4.51 o 
  -7  -3   7        8.29        4.29      4.91 o 
  -6  -3   7       51.61       62.84      9.53 o 
  -5  -3   7       13.65       20.51      5.03 o 
  -4  -3   7        9.93       14.20      3.30 o 
  -3  -3   7        0.02       -0.71      1.70 o 
  -2  -3   7       78.80       72.15      5.95 o 
   0  -3   7      383.13      509.42     13.54 o 
   1  -3   7      169.99      149.52      5.80 o 
   2  -3   7       29.40       36.02      3.56 o 
   3  -3   7        9.61       15.41      3.13 o 
   4  -3   7      116.69      122.37      9.65 o 
   5  -3   7      169.23      182.68     12.34 o 
   6  -3   7        1.44        6.26      3.06 o 
  -7  -2   7        4.49        3.50      4.55 o 
  -6  -2   7        0.08       -2.31      3.26 o 
  -5  -2   7       30.18       32.78      6.16 o 
  -4  -2   7       99.14       98.86      5.79 o 
  -3  -2   7      526.20      550.96     16.39 o 
  -2  -2   7      591.69      534.31     19.17 o 
  -1  -2   7      737.38      738.13     19.82 o 
   0  -2   7     2260.16     3160.10     73.03 o 
   1  -2   7      460.39      556.41     22.54 o 
   2  -2   7      207.74      211.18     11.53 o 
   3  -2   7     1672.57     1610.81     55.09 o 
   4  -2   7       21.89       20.11      4.69 o 
   5  -2   7        1.44        1.38      2.98 o 
   6  -2   7        1.81        4.12      3.77 o 
   7  -2   7       12.40       18.64      6.43 o 
  -6  -1   7        0.80       -0.25      2.65 o 
  -5  -1   7       58.06       75.66      5.89 o 
  -4  -1   7      119.13      122.25      6.25 o 
  -3  -1   7       87.55       78.42      4.67 o 
  -2  -1   7      510.80      473.82     13.71 o 
  -1  -1   7       49.32       46.69      3.46 o 
   0  -1   7      143.83      155.63      6.28 o 
   1  -1   7      528.05      563.80     15.47 o 
   2  -1   7      262.44      279.85     12.60 o 
   3  -1   7      114.31      140.38      8.51 o 
   4  -1   7       51.46       49.80      5.84 o 
   5  -1   7       31.52       36.53      5.86 o 
   6  -1   7        1.61        1.95      3.31 o 
   7  -1   7        3.53        5.39      4.58 o 
  -7   0   7        5.37        3.67      5.65 o 
  -6   0   7        0.16       -1.24      4.50 o 
  -5   0   7       87.13       99.85      8.98 o 
  -4   0   7       66.81       62.98      5.96 o 
  -3   0   7       41.30       51.19      2.95 o 
  -2   0   7      861.11      818.11     16.59 o 
  -1   0   7      772.48      802.47     16.25 o 
   0   0   7     1235.60     1699.90     31.94 o 
   1   0   7      722.81      727.51     14.86 o 
   2   0   7      153.60      151.77      7.98 o 
   3   0   7       15.35       15.35      3.24 o 
   4   0   7       34.74       37.70      4.98 o 
   5   0   7       24.18       21.61      4.72 o 
   6   0   7        3.30        0.19      3.12 o 
   7   0   7        0.79        0.14      3.88 o 
   8   0   7        1.48        4.03      5.03 o 
  -7   1   7        2.43        2.07      6.03 o 
  -6   1   7      104.98      120.44     12.85 o 
  -5   1   7        0.02        1.26      3.34 o 
  -4   1   7        5.84        5.93      3.26 o 
  -3   1   7        5.89        6.89      1.64 o 
  -2   1   7       73.93       69.13      2.95 o 
  -1   1   7     2991.14     3013.63     68.12 o 
   1   1   7      190.49      246.24      6.15 o 
   2   1   7      146.11      136.84      4.33 o 
   3   1   7      188.14      184.21      6.94 o 
   4   1   7       15.40       11.96      3.43 o 
   5   1   7       19.49       26.05      4.91 o 
   6   1   7        0.30       -2.17      2.69 o 
   7   1   7        6.59        6.12      4.31 o 
   8   1   7       12.61       17.37      6.41 o 
  -6   2   7       50.78       69.56      9.03 o 
  -5   2   7       81.07       98.66      9.41 o 
  -4   2   7        3.70        5.93      3.79 o 
  -3   2   7      365.06      358.12     15.75 o 
  -2   2   7      137.78      140.40      8.24 o 
  -1   2   7      104.33      109.50      6.86 o 
   0   2   7      635.48      860.75     17.05 o 
   1   2   7      641.44      614.74     12.82 o 
   2   2   7      119.73      144.54      4.46 o 
   3   2   7       25.35       31.61      4.31 o 
   4   2   7        8.30       12.20      2.61 o 
   5   2   7       10.02       14.25      4.03 o 
   6   2   7        0.54       -1.45      2.67 o 
   7   2   7        5.68        8.48      4.60 o 
   8   2   7        0.10        3.29      5.15 o 
  -6   3   7       16.57       14.16      6.48 o 
  -5   3   7      257.53      223.40     14.01 o 
  -4   3   7      603.66      599.52     25.23 o 
  -3   3   7      202.97      220.78     12.34 o 
  -2   3   7       24.57       33.15      5.43 o 
  -1   3   7       37.26       36.37      5.24 o 
   0   3   7       56.06       81.74      6.24 o 
   1   3   7      117.94      115.72      3.99 o 
   2   3   7       14.93       17.70      1.65 o 
   3   3   7      132.55      123.94      4.59 o 
   4   3   7       89.04       90.18      4.35 o 
   5   3   7        8.75       12.40      2.27 o 
   6   3   7        3.49        3.38      2.29 o 
   7   3   7        1.03       -1.40      2.12 o 
   8   3   7        0.08        1.64      4.93 o 
  -5   4   7        5.60       -0.05      4.96 o 
  -4   4   7      126.03      115.79     10.20 o 
  -3   4   7      156.97      148.51     10.63 o 
  -2   4   7        0.17        0.62      3.74 o 
  -1   4   7        1.64        5.58      3.77 o 
   0   4   7       44.23       69.30      7.27 o 
   1   4   7       28.27       20.55      3.82 o 
   2   4   7       84.49       73.84      9.69 o 
   3   4   7       60.69       65.89      5.38 o 
   4   4   7      134.09      137.69      7.06 o 
   5   4   7        5.53        3.72      1.78 o 
   6   4   7        3.56        1.66      1.85 o 
   7   4   7        5.34        9.14      4.28 o 
  -5   5   7        0.15       -1.62      5.62 o 
  -4   5   7        6.76        9.89      6.03 o 
  -3   5   7       12.43       15.13      5.79 o 
  -2   5   7        2.41        0.88      4.00 o 
  -1   5   7        3.38        7.03      4.19 o 
   0   5   7      296.85      401.44     18.89 o 
   1   5   7       92.25      113.17      9.03 o 
   2   5   7      140.68      140.25      8.15 o 
   3   5   7       53.31       49.68     12.47 o 
   4   5   7       14.34       10.53      3.15 o 
   5   5   7        0.26        3.16      2.39 o 
   6   5   7        7.91        4.74      1.88 o 
   7   5   7        2.32       -0.03      2.72 o 
  -4   6   7        4.96        8.15      6.62 o 
  -3   6   7       18.91        7.60      5.58 o 
  -2   6   7       10.16        9.32      5.48 o 
  -1   6   7       77.82       60.72      8.60 o 
   0   6   7        0.03        0.26      3.12 o 
   1   6   7       24.07       28.17      6.41 o 
   2   6   7       67.41       63.10      8.72 o 
   3   6   7       25.21       22.09      5.15 o 
   4   6   7       15.25       26.17      4.25 o 
   5   6   7       55.40       53.76      6.02 o 
   6   6   7       16.86       23.79      4.90 o 
  -2   7   7       26.97       30.12      8.13 o 
  -1   7   7       26.80       34.63      7.58 o 
   1   7   7       15.65       20.52      5.93 o 
   2   7   7        6.23        1.36      4.00 o 
   3   7   7        8.31       12.96      5.55 o 
   4   7   7       44.99       53.19      9.32 o 
   5   7   7       34.79       45.84      6.07 o 
   6   7   7        0.00       -3.78      2.95 o 
  -1   8   7        2.90        2.05      4.46 o 
   0   8   7       27.07       33.41      7.91 o 
   1   8   7        4.48        2.05      4.00 o 
   2   8   7        4.24        1.50      4.41 o 
   3   8   7      142.49      116.57     13.25 o 
   4   8   7       14.85       12.65      5.98 o 
  -3  -7   8       61.10       65.08     10.84 o 
  -2  -7   8        4.37        3.03      4.98 o 
  -1  -7   8        4.55        3.19      4.60 o 
   0  -7   8        0.25        7.13      4.67 o 
   1  -7   8        6.76       10.89      5.34 o 
   2  -7   8        7.48        8.53      5.50 o 
  -5  -6   8        0.65        0.60      5.17 o 
  -4  -6   8        6.93       11.77      5.91 o 
  -3  -6   8       46.00       41.94      8.63 o 
  -2  -6   8        2.18        0.76      3.84 o 
  -1  -6   8        2.43       -0.86      3.19 o 
   0  -6   8        7.37       11.27      4.86 o 
   1  -6   8       44.73       33.29      7.20 o 
   2  -6   8        1.73        9.63      5.34 o 
   3  -6   8        7.27       12.96      6.27 o 
   4  -6   8        8.78       11.18      6.46 o 
  -6  -5   8        9.83        3.88      5.46 o 
  -5  -5   8        0.02       -0.52      4.38 o 
  -4  -5   8        2.54       -2.26      2.72 o 
  -3  -5   8       37.97       41.92      7.89 o 
  -2  -5   8      126.41      123.30     10.44 o 
  -1  -5   8        3.67       13.13      4.84 o 
   0  -5   8        3.72       10.41      4.62 o 
   1  -5   8        8.28       12.32      5.36 o 
   2  -5   8       54.07       55.91      8.46 o 
   3  -5   8      187.65      187.15      8.85 o 
   4  -5   8       30.72       30.85      5.95 o 
   5  -5   8        0.32        1.16      3.45 o 
  -6  -4   8        0.17        4.60      5.03 o 
  -5  -4   8       21.08       16.87      5.91 o 
  -4  -4   8        2.59        4.15      2.94 o 
  -3  -4   8       11.52       11.69      3.21 o 
  -2  -4   8       14.77       12.20      3.13 o 
  -1  -4   8        0.00        1.53      3.03 o 
   0  -4   8       60.62       77.54      8.39 o 
   2  -4   8       50.45       62.97      5.04 o 
   3  -4   8        0.21        2.31      2.48 o 
   4  -4   8        3.09        2.74      2.76 o 
   5  -4   8       42.96       44.83      5.91 o 
   6  -4   8       37.95       36.44      5.60 o 
  -6  -3   8        5.73        6.17      5.03 o 
  -5  -3   8       28.49       27.21      4.40 o 
  -4  -3   8       76.33       66.92      5.70 o 
  -3  -3   8        2.81        0.30      1.95 o 
  -2  -3   8      260.06      218.79      8.86 o 
  -1  -3   8      581.95      517.74     15.67 o 
   0  -3   8      194.45      264.89     14.13 o 
   2  -3   8        2.18        0.20      3.80 o 
   3  -3   8       81.09       87.15      9.17 o 
   4  -3   8       33.24       32.62      6.62 o 
   5  -3   8       75.66       77.59      9.24 o 
   6  -3   8      136.34      137.80      7.91 o 
  -6  -2   8        6.94        5.27      4.38 o 
  -5  -2   8        6.58       12.90      4.19 o 
  -4  -2   8       50.01       58.59      5.36 o 
  -3  -2   8       10.34        7.37      2.42 o 
  -2  -2   8      617.11      550.56     16.19 o 
  -1  -2   8      439.73      425.36     13.14 o 
   0  -2   8      409.06      498.81     14.83 o 
   2  -2   8        0.91       -0.74      3.22 o 
   3  -2   8        0.56        5.98      3.62 o 
   4  -2   8       65.00       68.80      7.31 o 
   5  -2   8      133.62      125.77      9.91 o 
   6  -2   8        0.33       -3.24      3.43 o 
   7  -2   8       42.51       48.56      8.77 o 
  -6  -1   8        5.55       13.32      5.31 o 
  -5  -1   8       57.17       68.42     11.65 o 
  -4  -1   8        5.30        5.12      2.44 o 
  -3  -1   8      315.40      300.44     10.51 o 
  -2  -1   8        8.12        5.83      2.03 o 
  -1  -1   8       63.47       67.65      4.31 o 
   1  -1   8     1498.82     1412.90     34.58 o 
   2  -1   8     2174.89     1926.91     63.98 o 
   3  -1   8      396.82      405.71     17.61 o 
   4  -1   8        0.01       -2.69      2.31 o 
   5  -1   8      151.54      160.92     10.65 o 
   6  -1   8        0.00        1.14      3.34 o 
   7  -1   8        6.93       13.73      5.43 o 
  -7   0   8        0.01       -1.57      5.46 o 
  -6   0   8       16.33       15.73      6.36 o 
  -5   0   8        0.88       -2.00      4.10 o 
  -4   0   8       30.10       24.12      4.35 o 
  -3   0   8        0.36        4.29      1.74 o 
  -2   0   8       29.05       30.38      2.32 o 
  -1   0   8     1264.94     1214.03     23.45 o 
   0   0   8     2255.75     3109.97     59.60 o 
   1   0   8       40.84       31.86      2.97 o 
   2   0   8       48.77       49.64      4.81 o 
   3   0   8       47.22       54.17      4.98 o 
   4   0   8       96.02      101.85      7.41 o 
   5   0   8        5.00        2.38      2.88 o 
   6   0   8       21.61       37.27      6.43 o 
   7   0   8        8.14        2.84      4.27 o 
  -6   1   8        0.78        2.48      5.29 o 
  -5   1   8        6.11        7.53      5.10 o 
  -4   1   8        5.65        5.84      2.82 o 
  -3   1   8      216.30      230.75     14.01 o 
  -2   1   8      317.66      262.20      6.83 o 
  -1   1   8        0.85        0.75      1.04 o 
   1   1   8     1431.55     1443.57     27.71 o 
   2   1   8      943.88      910.39     18.57 o 
   3   1   8      465.78      447.78     13.17 o 
   4   1   8       15.93       10.75      3.15 o 
   5   1   8       14.20        8.79      3.41 o 
   6   1   8        0.91       -0.14      2.93 o 
   7   1   8       42.22       50.21      8.10 o 
   8   1   8        0.01       -4.97      3.31 o 
  -5   2   8        8.36       14.46      5.48 o 
  -4   2   8      459.76      462.84     20.09 o 
  -3   2   8       25.28       20.71      4.60 o 
  -2   2   8      127.54      105.49      7.29 o 
  -1   2   8      253.90      261.65      6.56 o 
   1   2   8     1818.23     1804.15     34.10 o 
   2   2   8      973.68      939.00     19.05 o 
   3   2   8      828.17      790.73     20.80 o 
   4   2   8       38.89       43.31      4.48 o 
   5   2   8        0.77        0.64      2.14 o 
   6   2   8        3.11        4.84      3.26 o 
   7   2   8        0.18        1.12      3.57 o 
   8   2   8        0.01       -2.14      4.38 o 
  -6   3   8       10.72       16.56      6.65 o 
  -5   3   8       27.09       26.55      6.86 o 
  -4   3   8      139.48      134.49     10.20 o 
  -3   3   8      286.84      264.22     13.94 o 
  -2   3   8       23.16       23.38      4.98 o 
  -1   3   8      203.76      164.38      9.72 o 
   0   3   8      501.60      696.59     18.73 o 
   1   3   8      195.40      178.11      5.69 o 
   2   3   8        3.93        4.33      1.79 o 
   3   3   8      242.21      246.31      7.13 o 
   4   3   8      136.72      135.46      5.27 o 
   5   3   8        0.50       -1.90      1.27 o 
   6   3   8        6.43        9.94      6.93 o 
   7   3   8        0.02        2.03      3.84 o 
  -5   4   8        2.25       -5.24      4.74 o 
  -4   4   8       52.34       56.45      8.70 o 
  -3   4   8      527.80      474.02     21.83 o 
  -2   4   8     1224.30     1019.71     37.89 o 
  -1   4   8      874.75      747.63     29.21 o 
   0   4   8       32.03       46.18      6.20 o 
   1   4   8       14.10       14.11      3.10 o 
   2   4   8       45.98       45.76      2.91 o 
   3   4   8       20.86       25.57      2.65 o 
   4   4   8       37.86       36.59      3.21 o 
   5   4   8        8.70       10.49      2.25 o 
   6   4   8        1.24       -0.39      1.80 o 
   7   4   8        1.94       -0.67      2.66 o 
  -4   5   8       33.17       32.05      8.05 o 
  -3   5   8       11.70       23.52      6.39 o 
  -2   5   8       14.86       16.16      5.72 o 
  -1   5   8      169.38      155.11     11.01 o 
   0   5   8       88.02      113.83      9.08 o 
   1   5   8        1.38        1.50      3.00 o 
   2   5   8       19.11       23.19      5.84 o 
   3   5   8        3.30        4.98      3.81 o 
   4   5   8        1.86        4.96      2.57 o 
   5   5   8        0.01       -1.18      1.79 o 
   6   5   8        4.03        4.51      2.24 o 
   7   5   8        0.76        2.73      2.58 o 
  -3   6   8        0.01        0.88      4.91 o 
  -2   6   8        0.55        3.91      4.77 o 
  -1   6   8        0.18       -3.00      3.29 o 
   0   6   8        2.47        3.84      3.67 o 
   1   6   8        3.04        6.60      3.81 o 
   2   6   8      152.08      146.43     11.44 o 
   3   6   8       62.04       72.80      9.67 o 
   4   6   8        8.74        5.75      2.95 o 
   5   6   8        0.44       -0.80      2.40 o 
   6   6   8        0.06       -0.30      1.96 o 
  -2   7   8        2.06       -0.26      4.58 o 
  -1   7   8       37.69       31.05      7.60 o 
   0   7   8        2.75        5.03      4.12 o 
   1   7   8        7.86        8.32      4.43 o 
   2   7   8        5.91        8.34      5.12 o 
   3   7   8       64.40       61.15      9.60 o 
   4   7   8        1.41        0.52      4.34 o 
   5   7   8        4.95        0.64      4.34 o 
   0   8   8        8.17        2.00      3.55 o 
   1   8   8       14.35       20.40      6.43 o 
   2   8   8       40.72       46.09      9.39 o 
   3   8   8        4.81        3.15      5.05 o 
   4   8   8        3.76        2.22      4.43 o 
  -3  -7   9        2.20        4.00      5.29 o 
  -2  -7   9        6.08        5.27      5.17 o 
  -1  -7   9      149.27      136.69     13.56 o 
   0  -7   9       16.10       20.92      6.51 o 
   1  -7   9        2.66        3.19      4.79 o 
   2  -7   9        1.13        6.86      5.74 o 
  -4  -6   9       25.42       30.95      8.34 o 
  -3  -6   9       22.00       13.32      5.93 o 
  -2  -6   9       59.66       62.63      9.65 o 
  -1  -6   9       60.97       57.36      9.03 o 
   0  -6   9       13.16       15.54      5.31 o 
   1  -6   9        0.01        1.36      4.17 o 
   2  -6   9        0.63       -0.52      4.38 o 
   3  -6   9        0.30       11.06      6.31 o 
  -5  -5   9       77.03       82.24     11.92 o 
  -4  -5   9      126.45      109.83     12.44 o 
  -3  -5   9      108.61       96.01     11.27 o 
  -2  -5   9        8.02       21.02      6.31 o 
  -1  -5   9        9.31        4.98      4.19 o 
   0  -5   9      114.62      140.81     11.08 o 
   1  -5   9        2.07       -1.62      3.88 o 
   2  -5   9        1.45       -5.43      3.62 o 
   3  -5   9       20.16       19.66      7.20 o 
   4  -5   9        5.23        4.77      3.41 o 
   5  -5   9        0.02       -0.56      3.66 o 
  -6  -4   9       89.12       85.10     11.73 o 
  -5  -4   9       24.52       33.34      7.70 o 
  -4  -4   9        0.01       -0.43      2.66 o 
  -3  -4   9        1.12        2.07      2.68 o 
  -2  -4   9        5.86        4.08      2.54 o 
  -1  -4   9        0.63       -2.00      2.67 o 
   0  -4   9        4.19       10.84      4.60 o 
   1  -4   9        4.30       10.58      4.96 o 
   2  -4   9       20.49       16.88      4.74 o 
   3  -4   9        2.21        3.47      2.39 o 
   4  -4   9       38.14       43.69      8.39 o 
   5  -4   9       97.62      109.89      7.44 o 
  -6  -3   9       10.67       14.75      6.29 o 
  -5  -3   9       18.85       20.71      4.30 o 
  -4  -3   9        5.36        4.86      2.81 o 
  -3  -3   9       42.56       43.57     13.51 o 
  -2  -3   9      143.28      141.68      8.41 o 
  -1  -3   9        0.43        0.38      1.84 o 
   0  -3   9       64.33       86.79      7.89 o 
   1  -3   9       88.09       89.74      8.98 o 
   2  -3   9       15.91       16.98      3.05 o 
   3  -3   9        0.07        4.36      4.36 o 
   4  -3   9       23.98       23.42      6.48 o 
   5  -3   9        2.02       -2.05      3.74 o 
   6  -3   9        3.32       -0.64      4.98 o 
  -6  -2   9        0.75       -0.02      2.80 o 
  -5  -2   9        0.01       -1.49      2.55 o 
  -4  -2   9       25.57       24.81      9.46 o 
  -3  -2   9       25.38       32.44      4.07 o 
  -2  -2   9      105.63       95.08      5.46 o 
  -1  -2   9       18.87       23.25      3.39 o 
   0  -2   9       18.60       17.76      3.19 o 
   1  -2   9       49.08       58.65      7.39 o 
   2  -2   9       15.24       25.64      5.55 o 
   3  -2   9      160.00      147.65     10.34 o 
   4  -2   9       27.38       30.26      5.84 o 
   5  -2   9       22.90       30.38      6.34 o 
   6  -2   9        1.45       -3.60      3.69 o 
   7  -2   9        0.27       -0.21      4.69 o 
  -6  -1   9        0.25        0.60      4.27 o 
  -5  -1   9        0.56       -0.82      2.71 o 
  -4  -1   9        0.18       -0.56      2.07 o 
  -3  -1   9       28.38       23.67      3.47 o 
  -2  -1   9        5.89        7.06      2.28 o 
   0  -1   9      814.60      989.43     25.70 o 
   1  -1   9       97.75      115.42      5.90 o 
   2  -1   9      322.65      299.20     14.44 o 
   3  -1   9      165.90      166.79     10.03 o 
   4  -1   9      195.13      189.38     11.39 o 
   5  -1   9       15.11       19.04      5.10 o 
   6  -1   9       31.45       42.92      7.29 o 
   7  -1   9       24.85       25.40      6.79 o 
  -6   0   9       11.87        8.29      5.91 o 
  -5   0   9        0.01       -1.05      3.98 o 
  -4   0   9        0.35        2.29      3.88 o 
  -3   0   9      197.17      184.97      7.76 o 
  -2   0   9       26.87       24.44      2.18 o 
  -1   0   9      594.98      519.65     11.36 o 
   0   0   9        0.09       -1.14      1.03 o 
   1   0   9      144.90      175.24      5.41 o 
   2   0   9       52.49       59.40      4.28 o 
   3   0   9      142.17      140.50      8.72 o 
   4   0   9      309.78      297.94     14.68 o 
   5   0   9      235.99      236.99     13.42 o 
   6   0   9       31.10       38.03      6.72 o 
   7   0   9        9.61       10.20      5.03 o 
  -6   1   9       61.83       64.91     10.77 o 
  -5   1   9        3.30       -3.12      4.55 o 
  -4   1   9      112.16      111.59     11.20 o 
  -3   1   9        1.76       -0.30      2.06 o 
  -2   1   9      419.51      365.36      8.92 o 
  -1   1   9      199.99      166.14      4.92 o 
   0   1   9        2.32        6.67      1.50 o 
   1   1   9     1704.50     1654.73     31.72 o 
   2   1   9      548.21      536.91     12.15 o 
   3   1   9        8.99       11.99      2.43 o 
   4   1   9      219.44      222.67     11.94 o 
   5   1   9       55.73       47.56      6.48 o 
   6   1   9        6.78        7.82      3.77 o 
   7   1   9        6.58        1.81      3.67 o 
  -6   2   9       13.82       10.84      7.34 o 
  -5   2   9       78.19      102.45     10.87 o 
  -4   2   9        9.50        6.14      3.43 o 
  -3   2   9       30.43       30.27      4.08 o 
  -2   2   9       33.15       37.88      4.18 o 
  -1   2   9       51.81       58.40      4.55 o 
   0   2   9      692.45      854.00     17.50 o 
   2   2   9       12.96       13.84      2.38 o 
   3   2   9      371.71      361.33      9.12 o 
   4   2   9        0.88        0.45      1.59 o 
   5   2   9        4.30        2.62      3.07 o 
   6   2   9        6.71        9.82      4.12 o 
   7   2   9        1.90        0.21      3.84 o 
  -5   3   9        6.93       13.63      6.20 o 
  -4   3   9       10.82       10.01      4.93 o 
  -3   3   9       48.42       60.77      7.74 o 
  -2   3   9      916.83      758.47     28.95 o 
  -1   3   9      171.90      143.38      6.79 o 
   0   3   9      466.57      593.57     17.38 o 
   1   3   9      516.93      500.95     11.29 o 
   2   3   9       76.32       80.07      5.48 o 
   3   3   9      209.95      223.10      8.46 o 
   4   3   9       88.97       91.33      5.71 o 
   5   3   9      238.51      236.13      9.88 o 
   6   3   9       50.58       56.22      7.60 o 
   7   3   9        4.10        6.08      4.38 o 
  -5   4   9        0.09       -3.26      4.77 o 
  -4   4   9       51.17       61.17      8.98 o 
  -3   4   9       31.56       35.63      7.12 o 
  -2   4   9      165.35      141.17     10.44 o 
  -1   4   9      936.88      834.26     32.00 o 
   0   4   9      492.65      626.11     25.21 o 
   1   4   9        8.42        6.22      2.91 o 
   2   4   9      461.37      453.51     13.43 o 
   3   4   9       95.01       92.76      7.73 o 
   4   4   9        1.22       -0.08      1.45 o 
   5   4   9        9.84        5.42      2.02 o 
   6   4   9        0.15       -2.89      1.92 o 
   7   4   9        1.04        4.17      4.03 o 
  -4   5   9       15.16       22.23      7.39 o 
  -3   5   9       40.98       44.61      8.39 o 
  -2   5   9      145.83      110.17      9.77 o 
  -1   5   9      210.98      195.05     12.56 o 
   0   5   9      665.11      882.94     34.31 o 
   1   5   9     1382.94     1283.64     47.03 o 
   2   5   9      460.65      417.07     20.54 o 
   3   5   9       20.16       27.06      4.00 o 
   4   5   9        0.05       -2.09      1.49 o 
   5   5   9        0.00        3.79      1.92 o 
   6   5   9        1.07        0.83      1.99 o 
   7   5   9        1.09        3.07      2.86 o 
  -3   6   9        0.79        7.94      5.34 o 
  -2   6   9       14.11        9.84      5.50 o 
  -1   6   9       61.80       59.91      8.79 o 
   0   6   9       79.99      106.76     10.67 o 
   1   6   9        0.03        0.60      3.41 o 
   2   6   9       72.55       86.72     10.34 o 
   3   6   9       25.69       16.40      5.65 o 
   4   6   9        1.72        0.93      3.43 o 
   5   6   9        1.64       -2.70      1.87 o 
   6   6   9        0.19        0.88      2.20 o 
  -2   7   9      102.92      104.47     12.37 o 
  -1   7   9        0.66        6.67      4.46 o 
   0   7   9        9.61       20.45      6.15 o 
   1   7   9       11.99       15.68      5.65 o 
   2   7   9        0.01       -1.41      3.65 o 
   3   7   9       13.32       13.63      5.77 o 
   4   7   9       23.23       20.28      6.70 o 
   5   7   9        0.12       -0.10      4.34 o 
   0   8   9        6.39       17.80      6.17 o 
   1   8   9       17.66       15.23      5.67 o 
   2   8   9       19.19       26.67      7.91 o 
   3   8   9        9.43       11.72      5.74 o 
  -2  -7  10       53.55       50.11      9.82 o 
  -1  -7  10       32.07       47.09      9.24 o 
   0  -7  10       40.72       64.91      9.98 o 
   1  -7  10       45.72       34.72      7.98 o 
  -4  -6  10       15.25       13.65      6.67 o 
  -3  -6  10       20.81       16.54      6.43 o 
  -2  -6  10       22.70       23.92      7.08 o 
  -1  -6  10      111.65      110.28     11.84 o 
   0  -6  10        1.48        8.72      4.72 o 
   1  -6  10      127.66       97.25     11.06 o 
   2  -6  10       10.73        6.89      5.72 o 
   3  -6  10       26.92       35.86      8.63 o 
  -5  -5  10        1.16        1.12      5.19 o 
  -4  -5  10        0.08       -1.12      4.03 o 
  -3  -5  10      148.65      142.52      8.45 o 
  -2  -5  10      154.61      136.31     11.56 o 
  -1  -5  10        0.94        1.38      3.10 o 
   0  -5  10       45.19       60.65      8.72 o 
   1  -5  10        8.42        8.34      4.91 o 
   2  -5  10      108.78      123.68     12.27 o 
   3  -5  10       11.83        6.10      6.08 o 
   4  -5  10        0.97        4.69      7.05 o 
  -5  -4  10        0.17        1.02      4.43 o 
  -4  -4  10      208.35      191.72      9.85 o 
  -3  -4  10      134.62      136.09      7.96 o 
  -2  -4  10      335.92      285.84     11.59 o 
  -1  -4  10      434.77      342.83     18.01 o 
   1  -4  10       33.01       25.66      6.86 o 
   2  -4  10        7.41        6.27      5.58 o 
   3  -4  10       16.12       17.15      3.50 o 
   4  -4  10       12.87       12.50      4.11 o 
   5  -4  10        1.08        4.61      3.16 o 
  -6  -3  10      199.27      187.09     15.18 o 
  -5  -3  10      109.13      102.27     19.97 o 
  -4  -3  10      214.88      195.44      9.53 o 
  -3  -3  10       22.59       36.54      4.90 o 
  -2  -3  10      147.33      143.25      7.46 o 
  -1  -3  10       74.00       86.42      5.62 o 
   1  -3  10       12.55        9.63      5.15 o 
   2  -3  10        0.40       -1.50      4.43 o 
   3  -3  10       13.49        7.27      5.10 o 
   4  -3  10       11.46       13.23      6.10 o 
   5  -3  10        9.96        8.41      5.60 o 
   6  -3  10        4.92        6.65      6.05 o 
  -6  -2  10       81.84       85.14     10.48 o 
  -5  -2  10      181.57      164.17      9.98 o 
  -4  -2  10       26.11       24.13      4.31 o 
  -3  -2  10      337.50      355.96     12.84 o 
  -2  -2  10       15.73       12.34      3.31 o 
  -1  -2  10       84.76       76.88      9.90 o 
   0  -2  10      490.11      621.25     18.36 o 
   1  -2  10        0.56        4.69      4.58 o 
   2  -2  10       42.80       49.99      7.20 o 
   3  -2  10        8.25       14.30      5.00 o 
   4  -2  10        0.62       -1.00      3.72 o 
   5  -2  10        3.85       -2.60      3.76 o 
   6  -2  10        0.97       -2.00      3.81 o 
  -6  -1  10        2.84        4.58      5.10 o 
  -5  -1  10        4.72        2.91      4.89 o 
  -4  -1  10        1.20        2.28      2.69 o 
  -3  -1  10        1.12        4.40      2.50 o 
  -2  -1  10       17.51       20.69      3.28 o 
  -1  -1  10      208.52      183.51      7.57 o 
   0  -1  10       19.25       31.30      3.91 o 
   1  -1  10        1.47       10.85      3.13 o 
   2  -1  10       62.49       81.98      7.84 o 
   3  -1  10       56.44       69.53      7.29 o 
   4  -1  10       27.94       26.24      5.41 o 
   5  -1  10        1.08        3.46      3.69 o 
   6  -1  10        9.47        9.13      4.81 o 
   7  -1  10       11.82       10.01      5.43 o 
  -6   0  10        0.00       -1.93      4.58 o 
  -5   0  10        0.26        2.26      4.89 o 
  -4   0  10        0.73        5.70      4.15 o 
  -3   0  10       44.10       52.07      4.71 o 
  -2   0  10        7.32        7.01      2.76 o 
  -1   0  10       36.64       46.15      2.71 o 
   0   0  10        5.44        2.15      2.93 o 
   1   0  10      213.14      217.35      6.43 o 
   2   0  10      118.50      105.85      6.89 o 
   3   0  10       16.87       25.28      4.62 o 
   4   0  10      105.95       97.39      7.70 o 
   5   0  10       18.13       19.04      4.89 o 
   6   0  10       22.45       21.26      5.46 o 
   7   0  10       30.42       26.69      6.93 o 
  -6   1  10        1.95       -1.31      6.05 o 
  -5   1  10       18.74       24.35      7.15 o 
  -4   1  10       20.72       24.02      6.72 o 
  -3   1  10        0.01       -4.15      2.88 o 
  -2   1  10        4.26        3.85      2.31 o 
  -1   1  10      254.92      249.78      7.89 o 
   0   1  10      102.03      121.88      4.41 o 
   1   1  10        0.72       -0.59      1.33 o 
   2   1  10        2.45        1.50      1.36 o 
   3   1  10      630.07      591.99     16.75 o 
   4   1  10        0.06        2.93      2.62 o 
   5   1  10       59.40       62.39      7.36 o 
   6   1  10       13.43       10.10      4.29 o 
   7   1  10       13.13        8.25      4.24 o 
  -5   2  10        8.89        5.41      6.08 o 
  -4   2  10      118.84      107.96      6.98 o 
  -3   2  10       61.94       75.00      5.84 o 
  -2   2  10      339.74      292.39     15.90 o 
  -1   2  10        0.89       -1.62      1.64 o 
   0   2  10      133.08      178.24      5.70 o 
   1   2  10       45.40       33.26      2.66 o 
   2   2  10      324.13      289.65      8.07 o 
   3   2  10      218.16      229.82      6.86 o 
   4   2  10      126.65      112.53      8.84 o 
   5   2  10        3.42       -0.60      2.69 o 
   6   2  10       30.65       40.65      6.81 o 
   7   2  10        0.06        2.00      3.88 o 
  -5   3  10       21.03       23.14      5.25 o 
  -4   3  10       16.34       17.63      5.53 o 
  -3   3  10      194.55      169.92      8.32 o 
  -2   3  10       65.35       66.01      9.52 o 
  -1   3  10      167.05      162.83      7.43 o 
   0   3  10       80.35      110.01      5.94 o 
   1   3  10       16.84       12.77      2.98 o 
   2   3  10       31.45       33.12      4.72 o 
   3   3  10       47.71       58.76      4.68 o 
   4   3  10        0.27        1.19      2.63 o 
   5   3  10      105.26       96.88      6.54 o 
   6   3  10        0.69        3.12      3.50 o 
   7   3  10        6.40       11.03      5.00 o 
  -5   4  10        2.54        2.65      5.19 o 
  -4   4  10        1.98       -5.34      3.91 o 
  -3   4  10        2.26        9.63      4.81 o 
  -2   4  10      200.68      150.60     10.82 o 
  -1   4  10      150.09      113.52      9.03 o 
   0   4  10     1012.18     1337.78     33.94 o 
   1   4  10        4.61        5.50      3.00 o 
   2   4  10       12.38       12.34      4.53 o 
   3   4  10      242.31      228.39      8.94 o 
   4   4  10      247.98      232.12     10.63 o 
   5   4  10        0.04       -0.40      2.04 o 
   6   4  10       10.00       13.98      4.22 o 
   7   4  10       52.01       44.32      8.03 o 
  -4   5  10       36.53       39.13      8.55 o 
  -3   5  10        8.33        9.08      4.86 o 
  -2   5  10       20.21       19.61      6.29 o 
  -1   5  10        9.58        8.55      4.53 o 
   0   5  10       89.59      123.56      9.82 o 
   1   5  10      463.26      421.61     14.15 o 
   2   5  10      279.66      271.49     15.99 o 
   3   5  10      167.09      152.58     11.75 o 
   4   5  10        0.27       -1.06      1.62 o 
   5   5  10       10.38       12.62      2.72 o 
   6   5  10       12.07        7.65      2.58 o 
   7   5  10        0.19        3.34      2.96 o 
  -3   6  10       12.99        6.01      5.65 o 
  -2   6  10       66.54       76.73     10.15 o 
  -1   6  10      139.84      122.34     11.94 o 
   0   6  10      170.61      208.65     13.75 o 
   1   6  10       17.04       26.24      6.72 o 
   2   6  10       46.73       69.27      9.67 o 
   3   6  10      359.72      335.75     19.11 o 
   4   6  10      223.56      209.73     15.06 o 
   5   6  10       32.72       32.07      7.96 o 
   6   6  10        3.25        4.47      2.95 o 
  -1   7  10       52.64       35.13      8.17 o 
   0   7  10        0.36        3.91      3.72 o 
   1   7  10       91.25       96.22     11.49 o 
   2   7  10       76.35       72.56     10.60 o 
   3   7  10        0.06       -0.48      3.48 o 
   4   7  10       19.19        8.94      5.41 o 
   5   7  10        0.13       -1.38      3.91 o 
   1   8  10       13.46       14.68      5.96 o 
   2   8  10       11.99       13.11      5.96 o 
  -3  -6  11       89.37       82.31     12.08 o 
  -2  -6  11       19.32       12.22      5.74 o 
  -1  -6  11       41.20       65.70      9.96 o 
   0  -6  11        2.37        7.15      4.67 o 
   1  -6  11        1.47       12.27      5.91 o 
   2  -6  11       82.96       95.49     11.70 o 
   3  -6  11       54.22       51.19     10.13 o 
  -4  -5  11       17.17       18.75      6.82 o 
  -3  -5  11       30.57       34.26      5.41 o 
  -2  -5  11        8.96       12.92      5.55 o 
  -1  -5  11       13.48       22.38      6.01 o 
   0  -5  11       21.62       37.84      7.48 o 
   1  -5  11      337.02      269.06     16.73 o 
   2  -5  11       29.58       31.67      7.89 o 
   3  -5  11       48.44       48.25      9.34 o 
   4  -5  11        0.00        3.86      6.58 o 
  -5  -4  11       46.47       38.63      8.98 o 
  -4  -4  11       81.13       75.46      7.39 o 
  -3  -4  11        1.17       -0.04      2.97 o 
  -2  -4  11        7.56        5.18      3.37 o 
  -1  -4  11      249.20      197.19     13.30 o 
   0  -4  11      809.31      940.29     38.00 o 
   1  -4  11      176.24      158.73     12.30 o 
   2  -4  11        5.00        4.72      5.50 o 
   3  -4  11        3.62       13.73      7.22 o 
   4  -4  11       43.17       50.93      6.49 o 
   5  -4  11        0.16        1.13      3.01 o 
  -5  -3  11        2.96        6.40      3.76 o 
  -4  -3  11      162.47      128.86     10.32 o 
  -3  -3  11       34.79       43.84      5.44 o 
  -2  -3  11      608.23      606.19     19.14 o 
  -1  -3  11       25.69       34.66      4.59 o 
   0  -3  11       48.75       63.67      5.81 o 
   2  -3  11      162.55      173.89     13.11 o 
   3  -3  11      131.14      124.65     11.20 o 
   4  -3  11        1.11        1.05      5.00 o 
   5  -3  11        4.83       -3.43      4.60 o 
   6  -3  11        0.43        0.17      5.48 o 
  -6  -2  11       27.54       21.30      6.86 o 
  -5  -2  11       49.94       62.55     15.66 o 
  -4  -2  11      672.18      630.04     20.12 o 
  -3  -2  11      477.24      417.48     14.68 o 
  -2  -2  11       64.74       76.69      9.57 o 
  -1  -2  11      200.92      191.37      8.47 o 
   0  -2  11      294.22      354.55     12.59 o 
   1  -2  11      362.88      331.01     12.30 o 
   2  -2  11      445.92      431.96     20.87 o 
   3  -2  11        3.08        4.31      4.67 o 
   4  -2  11        5.36        4.93      4.29 o 
   5  -2  11        9.59       11.15      5.70 o 
   6  -2  11        0.54        0.24      4.72 o 
  -6  -1  11       34.54       31.55      7.70 o 
  -5  -1  11        8.32       10.68      5.86 o 
  -4  -1  11        7.75        8.72      4.79 o 
  -3  -1  11      316.70      308.28     11.67 o 
  -2  -1  11      370.16      321.39     11.53 o 
  -1  -1  11      898.07      862.43     23.51 o 
   0  -1  11        5.41        9.72      3.49 o 
   1  -1  11      174.09      177.72      8.19 o 
   2  -1  11        9.42        6.36      4.27 o 
   3  -1  11       17.71       21.59      5.39 o 
   4  -1  11       18.22       15.97      4.91 o 
   5  -1  11        2.08        6.05      4.22 o 
   6  -1  11        5.25        3.22      4.46 o 
   7  -1  11        0.96       -0.12      4.77 o 
  -6   0  11        1.88        3.79      5.34 o 
  -5   0  11        3.99        6.39      4.98 o 
  -4   0  11       72.89       93.25     10.84 o 
  -3   0  11      153.94      148.10     11.25 o 
  -2   0  11       66.29       83.26      5.19 o 
  -1   0  11       28.13       24.42      3.72 o 
   0   0  11       50.15       62.22      3.46 o 
   1   0  11      202.12      189.61      6.11 o 
   2   0  11       69.23       67.18      5.20 o 
   3   0  11      112.04      118.46      8.51 o 
   4   0  11        7.61        5.43      3.55 o 
   5   0  11       17.44       13.23      4.50 o 
   6   0  11        0.40        0.31      3.55 o 
   7   0  11        0.03       -1.24      3.96 o 
  -5   1  11        4.81        3.96      5.55 o 
  -4   1  11       37.21       53.33      8.82 o 
  -3   1  11       89.77      120.60     10.56 o 
  -2   1  11        3.11       -1.67      3.84 o 
  -1   1  11      296.23      281.62      7.52 o 
   1   1  11       52.25       68.21      3.67 o 
   2   1  11       41.34       48.60      3.46 o 
   3   1  11       12.87       16.30      2.95 o 
   4   1  11       18.17       23.16      4.79 o 
   5   1  11       30.95       31.62      5.93 o 
   6   1  11        1.16        1.67      3.41 o 
   7   1  11        4.39        9.15      4.72 o 
  -5   2  11        7.08        3.24      5.58 o 
  -4   2  11        5.82       -1.26      4.79 o 
  -3   2  11       27.37       30.89      4.29 o 
  -2   2  11        2.05        5.86      2.73 o 
  -1   2  11      109.87      102.35      5.60 o 
   0   2  11        0.29        2.72      1.99 o 
   1   2  11       40.03       41.99      3.17 o 
   2   2  11       12.19       17.44      3.86 o 
   3   2  11        3.05        4.82      1.99 o 
   4   2  11       15.61       17.32      3.21 o 
   5   2  11       84.94       87.79      8.70 o 
   6   2  11        0.00        1.62      3.34 o 
   7   2  11        1.24       -2.29      3.48 o 
  -5   3  11        3.65        9.15      6.98 o 
  -4   3  11        0.21       -0.35      3.14 o 
  -3   3  11        0.12        1.95      2.71 o 
  -2   3  11      264.16      232.02      9.85 o 
  -1   3  11       88.27       91.94      9.21 o 
   0   3  11      327.99      444.49     14.16 o 
   1   3  11        8.23       14.88      4.22 o 
   2   3  11       31.34       32.48      4.77 o 
   3   3  11       12.40       10.73      5.33 o 
   4   3  11       68.05       65.70      5.49 o 
   5   3  11      142.07      119.04      7.33 o 
   6   3  11       28.78       24.14      5.93 o 
   7   3  11        1.09        1.22      3.84 o 
  -4   4  11        0.17       -0.36      4.34 o 
  -3   4  11       58.12       46.61      7.65 o 
  -2   4  11        4.22        7.39      3.47 o 
  -1   4  11      114.86      109.90     10.51 o 
   0   4  11      432.67      590.56     17.85 o 
   1   4  11      243.76      222.41      9.36 o 
   2   4  11      220.39      211.39     13.08 o 
   3   4  11        8.40        7.10      2.64 o 
   4   4  11       32.87       36.56      9.14 o 
   5   4  11       28.24       40.92      7.90 o 
   6   4  11       21.11       23.82      4.99 o 
   7   4  11        0.02        7.22      4.72 o 
  -3   5  11       13.06       15.51      6.03 o 
  -2   5  11       10.03       10.27      5.00 o 
  -1   5  11       27.48       25.69      6.36 o 
   0   5  11      153.61      195.01      9.07 o 
   1   5  11      142.39      155.16     11.49 o 
   2   5  11      320.25      303.30     17.30 o 
   3   5  11        1.31        4.89      4.24 o 
   4   5  11        1.21       -1.12      3.46 o 
   5   5  11       19.62       30.32      4.78 o 
   6   5  11       17.17       15.71      4.31 o 
  -2   6  11       27.26       25.85      7.03 o 
  -1   6  11        7.92        8.67      4.55 o 
   0   6  11        1.57        6.86      4.41 o 
   1   6  11       28.61       32.48      7.27 o 
   2   6  11       83.78       78.19     10.25 o 
   3   6  11       70.07       65.10      9.53 o 
   4   6  11       51.96       64.20     10.25 o 
   5   6  11      116.34      138.78     14.35 o 
   6   6  11        9.59        9.55      2.97 o 
  -1   7  11       16.36       23.78      6.91 o 
   0   7  11       29.53       39.96      7.84 o 
   1   7  11       22.89       19.06      6.53 o 
   2   7  11       64.19       65.08     10.15 o 
   3   7  11       22.76       22.02      6.41 o 
   4   7  11       16.85       17.99      6.79 o 
  -2  -6  12       39.11       46.21      9.13 o 
  -1  -6  12       13.57        5.55      4.55 o 
   0  -6  12        3.98        7.79      4.98 o 
   1  -6  12        2.53       10.84      5.53 o 
   2  -6  12       32.61       25.19      7.96 o 
  -4  -5  12       34.63       39.48      6.24 o 
  -3  -5  12        5.16        2.38      3.56 o 
  -2  -5  12        7.18        4.22      4.34 o 
  -1  -5  12      156.53      118.36     12.11 o 
   0  -5  12       48.64       62.03      9.24 o 
   1  -5  12       46.53       50.35      8.84 o 
   2  -5  12        4.72        4.58      5.62 o 
   3  -5  12       67.86       50.02     10.08 o 
   4  -5  12       11.30        5.08      7.51 o 
  -5  -4  12        5.28        4.46      5.00 o 
  -4  -4  12       11.60       16.51      6.22 o 
  -3  -4  12       56.33       56.43      6.55 o 
  -2  -4  12      195.98      162.28      8.90 o 
  -1  -4  12        3.22        6.24      3.86 o 
   0  -4  12       13.92       15.13      5.72 o 
   1  -4  12        9.35       15.01      6.10 o 
   2  -4  12       52.30       47.49      8.63 o 
   3  -4  12       58.75       63.63     10.63 o 
   4  -4  12       16.31       15.68      7.82 o 
   5  -4  12        0.01        5.74      7.34 o 
  -5  -3  12       61.37       67.68     10.38 o 
  -4  -3  12       33.19       33.46      5.40 o 
  -3  -3  12      220.22      205.09     10.03 o 
  -2  -3  12      164.65      147.62      9.93 o 
  -1  -3  12      200.04      196.61      9.40 o 
   0  -3  12       56.71       71.15      6.41 o 
   1  -3  12      153.36      157.63     12.20 o 
   2  -3  12      524.53      464.46     23.52 o 
   3  -3  12       99.63      109.38     11.80 o 
   4  -3  12       27.43       28.00      7.91 o 
   5  -3  12        9.41        4.43      6.22 o 
  -5  -2  12       24.41       23.09      7.01 o 
  -4  -2  12      100.20      111.12      8.22 o 
  -3  -2  12        0.01        6.22      3.22 o 
  -2  -2  12      827.31      797.20     23.36 o 
  -1  -2  12       64.82       62.20      5.63 o 
   0  -2  12      688.08      895.99     25.35 o 
   1  -2  12        1.33       -3.62      2.86 o 
   2  -2  12        4.08        5.05      4.77 o 
   3  -2  12        0.21        0.57      4.77 o 
   4  -2  12        3.62        7.03      5.31 o 
   5  -2  12       16.89       20.06      6.93 o 
   6  -2  12        0.00       -3.86      4.62 o 
  -5  -1  12        0.88        5.39      5.17 o 
  -4  -1  12       57.45       42.85      8.29 o 
  -3  -1  12       12.84       18.47      4.21 o 
  -2  -1  12      712.09      617.95     18.73 o 
  -1  -1  12     1294.08     1067.42     28.43 o 
   0  -1  12      419.00      555.45     17.20 o 
   1  -1  12      499.64      479.66     15.71 o 
   2  -1  12      280.65      268.99     15.08 o 
   3  -1  12       58.01       68.32      8.48 o 
   4  -1  12       86.35       93.86      9.63 o 
   5  -1  12        8.03       10.10      4.81 o 
   6  -1  12        4.98        1.72      4.48 o 
  -5   0  12        2.87       -0.33      4.86 o 
  -4   0  12       42.71       67.10      9.67 o 
  -3   0  12       88.64       95.68     10.58 o 
  -2   0  12      201.85      177.01     12.25 o 
  -1   0  12        6.26        6.08      2.43 o 
   0   0  12      191.34      198.20      8.30 o 
   1   0  12      759.55      767.39     17.04 o 
   2   0  12       20.68       32.67      9.70 o 
   3   0  12      334.29      315.97     15.80 o 
   4   0  12        3.76        3.69      3.60 o 
   5   0  12        0.06       -3.22      2.86 o 
   6   0  12        1.71        6.91      4.77 o 
   7   0  12        6.34       12.34      5.62 o 
  -5   1  12      101.86      127.04     13.92 o 
  -4   1  12       55.05       65.03     10.06 o 
  -3   1  12        1.10       -2.17      3.98 o 
  -2   1  12       19.57       17.06      5.48 o 
  -1   1  12      101.33       97.42      9.89 o 
   0   1  12      387.02      530.96     12.45 o 
   1   1  12      568.90      544.71     12.88 o 
   2   1  12      119.05      114.98      4.94 o 
   3   1  12       78.38       82.80      4.46 o 
   4   1  12       16.97       16.78      4.60 o 
   5   1  12        7.04        6.93      3.91 o 
   6   1  12        0.89       -1.05      3.48 o 
   7   1  12        8.85        4.22      4.67 o 
  -5   2  12        0.01       -3.24      5.29 o 
  -4   2  12       15.04       10.34      6.58 o 
  -3   2  12       35.63       44.18      8.22 o 
  -2   2  12      148.59      145.09      7.14 o 
  -1   2  12      295.57      259.72      9.82 o 
   0   2  12      124.94      170.14     10.87 o 
   1   2  12        7.06        8.39      2.28 o 
   2   2  12        6.18        6.24      2.05 o 
   3   2  12        6.43       10.05      2.23 o 
   4   2  12       43.88       56.54      8.36 o 
   5   2  12       10.15       10.53      4.41 o 
   6   2  12        0.80        4.05      3.77 o 
   7   2  12        6.76        5.89      4.65 o 
  -4   3  12       22.99       19.80      7.65 o 
  -3   3  12       36.60       44.01      5.37 o 
  -2   3  12       30.69       23.82      4.19 o 
  -1   3  12        6.48        8.72      3.12 o 
   0   3  12        0.96       -0.74      4.10 o 
   1   3  12      103.09       86.92      6.27 o 
   2   3  12        3.16        3.28      2.80 o 
   3   3  12       51.48       53.60      7.44 o 
   4   3  12        9.58        5.52      2.74 o 
   5   3  12        5.15        5.81      2.72 o 
   6   3  12       15.36       13.46      4.91 o 
   7   3  12       40.12       37.91      7.65 o 
  -4   4  12       51.02       52.00     13.51 o 
  -3   4  12       17.36       24.47      6.08 o 
  -2   4  12        0.10       -0.61      2.84 o 
  -1   4  12        0.03       -1.05      2.27 o 
   0   4  12      109.99      153.55      7.99 o 
   1   4  12        0.99       -1.91      2.92 o 
   2   4  12      548.34      479.00     22.30 o 
   3   4  12        0.01       -2.53      2.88 o 
   4   4  12        1.06       -0.64      2.13 o 
   5   4  12        0.02        0.81      2.49 o 
   6   4  12       16.21       15.38      6.48 o 
  -3   5  12       12.74       17.72      5.80 o 
  -2   5  12        0.54       -0.50      3.26 o 
  -1   5  12       67.40       62.71      6.41 o 
   1   5  12       89.94       97.63     10.58 o 
   2   5  12      214.22      209.51     14.01 o 
   3   5  12      204.71      202.27     14.06 o 
   4   5  12       57.87       56.76      9.20 o 
   5   5  12        3.04        6.65      3.24 o 
   6   5  12        6.49        4.97      3.33 o 
  -2   6  12       76.73       70.92     10.10 o 
  -1   6  12       24.06       17.54      4.74 o 
   0   6  12        1.12        4.05      3.48 o 
   1   6  12       21.48       22.69      6.34 o 
   2   6  12       46.72       33.10      7.70 o 
   3   6  12      122.68      105.40     11.89 o 
   4   6  12      153.28      129.28     13.66 o 
   5   6  12        7.33        6.29      5.29 o 
   0   7  12        9.55        5.67      4.62 o 
   1   7  12        8.37        4.07      4.46 o 
   2   7  12        6.73        3.07      4.53 o 
   3   7  12       11.81       12.65      5.70 o 
   4   7  12       13.92        7.03      4.84 o 
  -1  -6  13       11.54       15.06      5.93 o 
   0  -6  13       30.24       57.81      9.86 o 
   1  -6  13       15.42       23.38      7.41 o 
  -3  -5  13        1.11        0.98      3.36 o 
  -2  -5  13       74.85       62.67     10.06 o 
  -1  -5  13       85.89       89.58     11.03 o 
   0  -5  13       21.21       30.53      7.41 o 
   1  -5  13       45.71       44.94      8.79 o 
   2  -5  13        3.24        0.60      5.27 o 
   3  -5  13        0.10       -3.22      5.81 o 
  -4  -4  13        6.18        2.60      3.72 o 
  -3  -4  13        2.05        0.23      3.19 o 
  -2  -4  13        6.20       10.52      3.88 o 
  -1  -4  13        0.51        0.86      2.90 o 
   0  -4  13       38.94       50.35      8.43 o 
   1  -4  13       16.80       14.42      6.29 o 
   2  -4  13       50.73       41.65      8.72 o 
   3  -4  13       37.61       28.88      8.74 o 
   4  -4  13        0.15       -7.60      6.12 o 
  -5  -3  13        3.75        5.05      4.34 o 
  -4  -3  13        0.08        7.97      3.83 o 
  -3  -3  13       18.86       21.92      4.75 o 
  -2  -3  13        3.21       -0.56      2.84 o 
  -1  -3  13      217.83      173.17      8.92 o 
   0  -3  13      213.04      258.98     11.31 o 
   1  -3  13      104.91      124.34     12.06 o 
   2  -3  13       39.18       28.74      7.98 o 
   3  -3  13        0.82        2.55      6.01 o 
   4  -3  13       96.85       99.56     12.18 o 
   5  -3  13       13.95       18.83      7.98 o 
  -5  -2  13        4.29        9.44      6.08 o 
  -4  -2  13        1.04       -1.48      4.98 o 
  -3  -2  13      140.77      131.95      8.17 o 
  -2  -2  13      193.91      174.12      8.86 o 
  -1  -2  13      250.69      208.90      9.51 o 
   1  -2  13      434.28      352.95     13.44 o 
   2  -2  13      148.04      131.11     12.56 o 
   3  -2  13        0.93        9.46      5.98 o 
   4  -2  13      103.14      118.36     12.01 o 
   5  -2  13       20.94       17.25      6.72 o 
   6  -2  13       17.66       17.18      7.65 o 
  -5  -1  13       28.35       26.14      7.98 o 
  -4  -1  13        6.72        4.58      5.67 o 
  -3  -1  13       46.42       65.17      9.46 o 
  -2  -1  13      156.52      126.56      8.16 o 
  -1  -1  13       16.05       29.39      4.14 o 
   0  -1  13      995.73     1286.58     33.89 o 
   1  -1  13        1.20        2.61      5.41 o 
   2  -1  13        0.03        0.41      4.65 o 
   3  -1  13        5.24        2.74      4.79 o 
   4  -1  13       58.60       60.19      8.63 o 
   5  -1  13       15.13       24.38      6.67 o 
   6  -1  13        0.00        0.45      4.53 o 
  -5   0  13       35.51       38.01      8.89 o 
  -4   0  13       13.99        9.96      5.93 o 
  -3   0  13       18.87       31.12      7.01 o 
  -2   0  13       86.61       92.03     10.48 o 
  -1   0  13       38.79       42.20      6.64 o 
   0   0  13      120.85      143.18      7.14 o 
   1   0  13      601.91      511.11     16.34 o 
   2   0  13      590.00      554.55     17.37 o 
   3   0  13      355.04      377.64     18.63 o 
   4   0  13       13.95       18.83      5.48 o 
   5   0  13       15.05       15.27      5.60 o 
   6   0  13       13.80       24.31      6.60 o 
  -5   1  13        7.86       21.09      7.79 o 
  -4   1  13       80.63       71.61     10.44 o 
  -3   1  13       45.05       47.85      8.46 o 
  -2   1  13        1.24       -1.57      3.79 o 
  -1   1  13      180.58      153.87     11.37 o 
   0   1  13      449.85      582.46     25.90 o 
   1   1  13       63.28       62.26      4.18 o 
   2   1  13        0.17        2.69      1.81 o 
   3   1  13       46.89       55.04      5.08 o 
   4   1  13        3.15       -0.21      3.36 o 
   5   1  13      111.80      105.49      9.34 o 
   6   1  13        9.89       13.61      5.19 o 
   7   1  13        1.80        0.86      4.41 o 
  -4   2  13       18.77       18.06      7.34 o 
  -3   2  13      131.13      134.49     13.46 o 
  -2   2  13      216.00      181.27     13.25 o 
  -1   2  13      116.20      105.46      8.82 o 
   0   2  13       64.52      102.69     12.00 o 
   1   2  13        2.76        4.12      2.62 o 
   2   2  13      182.45      161.56      5.98 o 
   3   2  13      204.24      202.51      8.55 o 
   4   2  13       14.91       17.34      4.87 o 
   5   2  13        0.48       -1.41      3.12 o 
   6   2  13        6.81        6.82      4.60 o 
   7   2  13        0.60        4.53      4.41 o 
  -4   3  13       31.87       37.94      8.98 o 
  -3   3  13       48.72       59.27      9.89 o 
  -2   3  13       11.91       11.33      3.58 o 
  -1   3  13        6.02        5.36      2.90 o 
   1   3  13      223.70      173.72     11.80 o 
   2   3  13      252.70      225.17      9.36 o 
   3   3  13        9.21       10.25      2.93 o 
   4   3  13        3.45        1.50      2.45 o 
   5   3  13        1.11        1.76      2.59 o 
   6   3  13        0.39        0.62      3.67 o 
  -3   4  13        0.57        0.50      3.21 o 
  -2   4  13       12.42       14.67      4.12 o 
  -1   4  13       64.74       69.72      6.31 o 
   1   4  13      126.81      114.29     13.90 o 
   2   4  13        6.39        8.91      4.29 o 
   3   4  13       12.69       22.26      6.24 o 
   4   4  13       11.46        8.96      3.07 o 
   5   4  13        0.17       -0.99      2.56 o 
   6   4  13        4.44        6.11      3.42 o 
  -3   5  13       45.67       62.14     11.13 o 
  -2   5  13      168.28      145.67     21.42 o 
  -1   5  13       59.01       61.64      6.41 o 
   0   5  13       19.00       29.35      5.64 o 
   1   5  13       19.18       24.09      6.53 o 
   2   5  13        2.97        1.86      3.55 o 
   3   5  13       24.52       22.52      6.55 o 
   4   5  13      236.69      206.20     15.20 o 
   5   5  13       10.13       16.01      6.46 o 
   6   5  13        1.49       -1.86      2.97 o 
  -1   6  13        0.51        8.52      4.22 o 
   0   6  13        9.39       10.29      5.19 o 
   1   6  13       13.35       11.51      5.31 o 
   2   6  13       86.91       84.29     10.92 o 
   3   6  13       69.37       78.42     10.67 o 
   4   6  13       60.45       39.94      8.53 o 
   5   6  13       67.46       51.19      9.72 o 
   1   7  13       40.91       29.55      7.67 o 
   2   7  13       16.45       20.73      7.08 o 
   3   7  13        2.23        2.81      4.48 o 
  -2  -5  14       36.27       42.77      8.91 o 
  -1  -5  14       14.16       11.13      5.19 o 
   0  -5  14       41.31       59.17      9.53 o 
   1  -5  14        4.87        6.03      5.19 o 
   2  -5  14       25.18       21.52      7.77 o 
  -3  -4  14       22.67       43.13      9.78 o 
  -2  -4  14       23.15       26.98      5.10 o 
  -1  -4  14        0.95        0.37      2.93 o 
   0  -4  14       80.79       91.39     10.72 o 
   1  -4  14      118.92      113.05     12.20 o 
   2  -4  14        4.37       -1.74      4.62 o 
   3  -4  14        0.58        5.84      6.53 o 
   4  -4  14        1.94       -1.55      7.13 o 
  -4  -3  14        8.08        8.47      3.97 o 
  -3  -3  14        8.62        6.14      3.91 o 
  -2  -3  14        7.97        5.70      6.46 o 
  -1  -3  14       25.46       35.08      5.25 o 
   0  -3  14       47.37       56.44     10.22 o 
   1  -3  14       27.72       36.96      8.15 o 
   2  -3  14       59.13       53.71      9.67 o 
   3  -3  14       28.30       28.98      8.58 o 
   4  -3  14       84.53       78.52     11.49 o 
   5  -3  14        2.41        6.51      7.58 o 
  -4  -2  14        0.01        2.50      5.60 o 
  -3  -2  14       48.34       51.09      5.97 o 
  -2  -2  14       68.22       73.59      6.74 o 
  -1  -2  14        4.73        9.00      4.27 o 
   0  -2  14       55.66       77.35      6.63 o 
   1  -2  14      194.28      157.42      8.73 o 
   2  -2  14      223.83      233.56     16.09 o 
   3  -2  14      136.50      137.09     12.37 o 
   4  -2  14       53.93       47.61      9.75 o 
   5  -2  14        6.83        0.41      5.89 o 
  -4  -1  14       11.59       22.76      7.27 o 
  -3  -1  14       54.79       44.87      8.84 o 
  -2  -1  14        0.75        2.42      2.74 o 
  -1  -1  14      215.42      198.98      9.08 o 
   0  -1  14      250.33      332.51     12.55 o 
   1  -1  14      133.42      144.47      8.15 o 
   2  -1  14      570.85      590.65     19.17 o 
   3  -1  14      224.24      231.44     15.23 o 
   4  -1  14        3.00        8.01      5.81 o 
   5  -1  14        1.25       -0.33      5.31 o 
   6  -1  14        3.86        9.77      6.12 o 
  -4   0  14        9.94        5.31      5.84 o 
  -3   0  14       63.28       55.64      9.24 o 
  -2   0  14        4.24        6.34      4.72 o 
  -1   0  14      106.94       97.73     10.56 o 
   0   0  14      283.53      383.19     17.64 o 
   1   0  14      241.92      228.56     12.60 o 
   2   0  14      336.50      305.88     12.01 o 
   3   0  14       22.83       25.07      6.60 o 
   4   0  14       91.40       98.04      9.98 o 
   5   0  14        0.92       -1.22      3.31 o 
   6   0  14       11.01       12.44      5.93 o 
  -4   1  14        4.31        3.60      5.60 o 
  -3   1  14       86.96       98.23     11.73 o 
  -2   1  14       96.14       83.31     10.29 o 
  -1   1  14        0.00       -3.84      3.24 o 
   0   1  14        6.01       17.49      5.53 o 
   1   1  14      144.30      123.53      5.39 o 
   2   1  14       40.01       46.17      5.30 o 
   3   1  14       22.74       22.47      3.37 o 
   4   1  14      241.43      254.40     14.68 o 
   5   1  14       90.81      113.10     10.94 o 
   6   1  14        5.95        3.05      4.77 o 
  -4   2  14        1.68        3.00      5.36 o 
  -3   2  14       31.83       41.73      8.74 o 
  -2   2  14      126.61      131.18     13.20 o 
  -1   2  14       60.68       44.06      7.98 o 
   0   2  14       40.40       53.82      7.02 o 
   1   2  14        7.89       13.85      3.47 o 
   2   2  14       44.52       50.23      4.10 o 
   3   2  14       50.75       44.53      5.44 o 
   4   2  14       48.31       66.02      5.92 o 
   5   2  14        0.16        5.24      4.07 o 
   6   2  14        0.09        1.00      3.74 o 
  -4   3  14        0.00        4.60      5.91 o 
  -3   3  14        0.46        0.71      5.15 o 
  -2   3  14        0.01        5.55      5.24 o 
  -1   3  14       14.39       19.27      4.04 o 
   0   3  14      153.39      192.62      8.81 o 
   1   3  14       92.24       81.73      6.58 o 
   2   3  14       55.85       63.33      5.84 o 
   3   3  14       34.62       35.72      6.89 o 
   4   3  14        0.41        1.48      2.41 o 
   5   3  14       25.77       26.14      4.71 o 
   6   3  14        9.58       14.58      5.39 o 
  -3   4  14        1.68       -0.95      5.55 o 
  -2   4  14       52.92       59.16      6.43 o 
  -1   4  14      112.37      112.90      7.74 o 
   0   4  14       56.80       85.28      8.07 o 
   1   4  14        1.57        1.59      2.84 o 
   2   4  14        3.11        0.64      3.43 o 
   3   4  14        4.37        9.20      4.41 o 
   4   4  14       62.81       57.50      9.03 o 
   5   4  14       11.12       17.12      4.13 o 
   6   4  14        1.34        2.20      3.24 o 
  -2   5  14        3.88        3.63      3.79 o 
  -1   5  14       26.13       36.35     13.82 o 
   0   5  14        5.62       10.01      3.83 o 
   1   5  14       42.81       38.56      7.55 o 
   2   5  14       32.29       44.06      7.93 o 
   3   5  14       24.86       30.53      7.31 o 
   4   5  14        0.25       -1.50      3.48 o 
   5   5  14       17.41       19.52      6.89 o 
  -1   6  14       11.04       11.18      4.26 o 
   1   6  14       61.22       63.77      9.70 o 
   2   6  14       11.58       14.35      5.77 o 
   3   6  14        3.30        4.55      4.58 o 
   4   6  14       18.43       18.68      6.67 o 
  -1  -5  15       46.50       49.92      9.32 o 
   0  -5  15       18.98       31.79      7.55 o 
   1  -5  15       14.38       10.20      5.55 o 
  -3  -4  15       38.38       35.51      6.17 o 
  -2  -4  15        9.30        6.20      4.15 o 
  -1  -4  15        0.58        2.25      3.11 o 
   0  -4  15       27.00       27.24      6.98 o 
   1  -4  15       42.49       27.81      7.82 o 
   2  -4  15      145.84      120.37     13.37 o 
   3  -4  15       44.99       48.54     10.67 o 
  -3  -3  15        2.47        3.79      3.59 o 
  -2  -3  15       55.27       59.58      6.79 o 
  -1  -3  15       90.34      101.31      8.09 o 
   0  -3  15       73.03      106.76      8.31 o 
   1  -3  15       31.80       43.99      8.55 o 
   2  -3  15        2.56        0.83      5.77 o 
   3  -3  15       52.54       67.46     11.49 o 
   4  -3  15       39.89       39.63     10.10 o 
  -4  -2  15        5.22        6.29      6.67 o 
  -3  -2  15       24.14       22.42      7.77 o 
  -2  -2  15       81.56       83.00     10.04 o 
  -1  -2  15      153.86      139.24      8.11 o 
   0  -2  15       35.77       45.25      8.33 o 
   1  -2  15        0.16       -3.77      2.88 o 
   2  -2  15       99.92       98.18     11.99 o 
   3  -2  15       46.53       49.52      9.75 o 
   4  -2  15       16.44       13.20      6.84 o 
   5  -2  15       16.96       22.45      8.36 o 
  -4  -1  15       19.05       19.33      7.79 o 
  -3  -1  15       31.65       49.57      9.60 o 
  -2  -1  15       22.13       42.85      8.86 o 
  -1  -1  15       47.93       59.50      7.23 o 
   0  -1  15      109.74      116.36      7.20 o 
   1  -1  15        0.95       -0.79      2.98 o 
   2  -1  15       56.69       77.55     22.65 o 
   3  -1  15        8.82        6.74      5.98 o 
   4  -1  15      172.65      158.23     13.44 o 
   5  -1  15       75.67       77.33     11.39 o 
  -4   0  15        6.08        4.50      6.01 o 
  -3   0  15        8.17        4.31      5.77 o 
  -2   0  15       18.29        9.91      5.67 o 
  -1   0  15      204.70      165.55     12.77 o 
   1   0  15      192.46      168.27      8.63 o 
   2   0  15      426.08      404.57     14.60 o 
   3   0  15      263.87      295.12     17.23 o 
   4   0  15      174.27      163.50     12.94 o 
   5   0  15       14.60       17.28      6.29 o 
   6   0  15       14.91       14.37      6.60 o 
  -4   1  15        0.71        0.10      5.77 o 
  -3   1  15        3.97        3.03      5.41 o 
  -2   1  15       49.35       54.36      9.17 o 
   0   1  15       31.26       39.25      7.34 o 
   1   1  15       32.30       32.12      6.31 o 
   2   1  15       86.28       83.94      5.64 o 
   3   1  15      238.58      209.93     14.68 o 
   4   1  15        0.00        1.88      4.46 o 
   5   1  15        8.68       12.96      5.74 o 
   6   1  15       73.08       64.08      9.58 o 
  -3   2  15       71.62       80.31     11.37 o 
  -2   2  15       61.37       54.67      9.41 o 
  -1   2  15      158.59      130.92     11.32 o 
   0   2  15      227.60      250.81     15.54 o 
   1   2  15       14.77       24.78      4.04 o 
   2   2  15        6.20        5.36      3.09 o 
   3   2  15       22.45       23.79      4.03 o 
   4   2  15        4.07       -0.52      2.63 o 
   5   2  15        1.70       -2.69      3.60 o 
   6   2  15       18.48       19.61      6.20 o 
  -3   3  15        1.17       12.22      6.39 o 
  -2   3  15        1.00       -3.43      4.72 o 
  -1   3  15       70.67       67.70     10.08 o 
   0   3  15       10.07        9.65      3.49 o 
   1   3  15        2.48        2.70      2.90 o 
   2   3  15       87.79       89.98      9.70 o 
   3   3  15        1.82        6.72      4.17 o 
   4   3  15        8.66        9.95      3.42 o 
   5   3  15        3.19        4.01      3.08 o 
   6   3  15        0.52        0.88      4.31 o 
  -2   4  15        1.61        6.98      6.48 o 
  -1   4  15       16.89       22.60      4.66 o 
   0   4  15        4.87        4.81      3.19 o 
   1   4  15       26.15       23.17      5.66 o 
   2   4  15       18.74       20.80      6.03 o 
   3   4  15       39.51       28.81      7.03 o 
   4   4  15       15.56       14.73      5.55 o 
   5   4  15        6.27        1.31      4.36 o 
  -1   5  15       14.72       23.27      5.33 o 
   0   5  15       27.33       47.94      6.60 o 
   1   5  15       10.84       11.10      5.46 o 
   2   5  15       18.08       13.85      5.50 o 
   3   5  15       20.35       20.90      6.51 o 
   4   5  15        1.49        0.52      4.00 o 
   5   5  15        1.90       -1.12      4.15 o 
   0   6  15        0.32        7.17      4.86 o 
   1   6  15       17.22       23.57      7.05 o 
   2   6  15       29.39       28.93      7.36 o 
   3   6  15        0.58       -0.45      4.34 o 
  -2  -4  16       61.24       71.56      7.79 o 
  -1  -4  16        5.35        5.75      5.08 o 
   0  -4  16       50.69       63.29      9.77 o 
   1  -4  16       56.60       68.49     10.79 o 
   2  -4  16       23.82       20.57      7.79 o 
  -3  -3  16        3.49        8.39      7.64 o 
  -2  -3  16       10.93       15.73      6.49 o 
  -1  -3  16       74.86       64.38      6.91 o 
   0  -3  16      166.74      198.19     10.54 o 
   1  -3  16       36.18       49.18      9.13 o 
   2  -3  16        4.01        6.77      6.89 o 
   3  -3  16        1.75        4.46      6.74 o 
  -3  -2  16       15.54       15.23      7.72 o 
  -2  -2  16       66.76       57.05      7.23 o 
  -1  -2  16       20.06       19.86      4.58 o 
   0  -2  16        0.04       -0.21      2.75 o 
   1  -2  16       17.77       14.47      4.34 o 
   2  -2  16       31.69       36.22      9.01 o 
   3  -2  16       17.63       28.88      9.20 o 
   4  -2  16       17.62       13.15      7.82 o 
  -3  -1  16        1.37        1.07      5.96 o 
  -2  -1  16        1.36       -2.17      4.58 o 
  -1  -1  16        0.00        1.62      4.38 o 
   0  -1  16       97.06      109.34      7.65 o 
   1  -1  16      392.75      354.87     13.97 o 
   2  -1  16      148.01      146.89      9.02 o 
   3  -1  16        4.42       -5.03      5.62 o 
   4  -1  16       63.42       62.17     10.72 o 
   5  -1  16        0.02       -5.12      6.03 o 
  -3   0  16        0.07        6.98      5.55 o 
  -2   0  16       35.41       53.83      9.70 o 
  -1   0  16       29.61       17.73      6.53 o 
   0   0  16      120.51      140.12     11.89 o 
   1   0  16       14.79       22.72      4.62 o 
   2   0  16       18.38       14.49      5.43 o 
   3   0  16        3.08        4.84      6.12 o 
   4   0  16      101.02       97.22     11.63 o 
   5   0  16       17.85       27.57      8.15 o 
  -3   1  16       42.92       49.28      9.72 o 
  -2   1  16       46.63       38.99      8.58 o 
  -1   1  16      125.38      116.84     12.65 o 
   0   1  16        8.66       13.30      6.17 o 
   1   1  16       82.40       70.70      9.13 o 
   2   1  16       38.70       39.33      5.35 o 
   3   1  16       84.90       98.99      8.66 o 
   4   1  16      225.69      214.56     14.80 o 
   5   1  16      131.92      129.54     12.42 o 
  -3   2  16       30.29       19.99      7.41 o 
  -2   2  16        0.33       -2.86      4.65 o 
  -1   2  16        0.16       -2.03      4.27 o 
   0   2  16        2.71        4.19      5.15 o 
   1   2  16        1.60        0.33      3.91 o 
   2   2  16      173.55      165.36      8.34 o 
   3   2  16        5.82        6.34      4.58 o 
   4   2  16       10.74       13.73      4.05 o 
   5   2  16       69.86       77.11      9.70 o 
  -2   3  16       33.81       40.18      9.15 o 
  -1   3  16      137.62      134.28     12.18 o 
   0   3  16      134.31      140.36     11.70 o 
   1   3  16      256.65      210.71     12.64 o 
   2   3  16       20.00       18.25      5.77 o 
   3   3  16        0.62        1.55      3.41 o 
   4   3  16       40.67       32.91      7.70 o 
   5   3  16        0.51        0.20      3.03 o 
  -2   4  16        8.57        9.84      6.55 o 
  -1   4  16        0.05       -1.72      5.74 o 
   0   4  16        7.11        6.81      4.92 o 
   1   4  16        6.37        3.58      2.99 o 
   2   4  16        2.35        7.17      4.53 o 
   3   4  16       30.30       42.85      8.43 o 
   4   4  16       11.54       11.15      5.65 o 
   5   4  16        1.93       -0.52      4.46 o 
   0   5  16        1.99        2.70      3.46 o 
   1   5  16        8.05        8.27      5.03 o 
   2   5  16        0.57        0.50      4.07 o 
   3   5  16        2.48        4.62      4.84 o 
   4   5  16        5.23       -2.53      4.24 o 
  -2  -3  17        0.18       -1.00      3.52 o 
  -1  -3  17        4.94        7.45      3.72 o 
   0  -3  17       57.51       72.80      9.94 o 
   1  -3  17        2.94        4.48      5.10 o 
   2  -3  17       19.12       23.83      7.86 o 
   3  -3  17        5.82       -0.02      6.86 o 
  -2  -2  17       16.77       19.09      8.53 o 
  -1  -2  17        6.06        7.94      5.06 o 
   0  -2  17        9.08       11.94      4.14 o 
   1  -2  17        5.01        6.24      3.97 o 
   2  -2  17       89.75       87.67     12.08 o 
   3  -2  17       29.17       26.40      9.44 o 
   4  -2  17        1.65       -0.36      6.86 o 
  -3  -1  17        7.73        7.79      7.22 o 
  -2  -1  17        5.26        6.01      6.39 o 
  -1  -1  17       18.26       27.33      8.03 o 
   1  -1  17        5.61        5.86      4.18 o 
   2  -1  17       23.90       17.84      4.84 o 
   3  -1  17       32.69       36.34      9.48 o 
   4  -1  17        3.26        2.19      6.79 o 
  -3   0  17        1.24        5.29      6.29 o 
  -2   0  17       55.44       58.17     10.34 o 
  -1   0  17       19.87       18.90      6.74 o 
   1   0  17        8.08        3.98      5.22 o 
   2   0  17        9.13       10.23      4.21 o 
   3   0  17       99.36       86.29     11.37 o 
   4   0  17       68.08       83.26     11.37 o 
   5   0  17       17.41       13.23      7.86 o 
  -3   1  17       10.95       18.52      7.72 o 
  -2   1  17       30.81       20.95      7.70 o 
  -1   1  17       24.71       28.24      7.79 o 
   0   1  17        5.32       15.89      6.05 o 
   1   1  17        3.26        3.91      4.62 o 
   2   1  17       40.10       27.67      7.12 o 
   3   1  17       16.77       13.07      4.56 o 
   4   1  17        0.46       -7.33      4.88 o 
   5   1  17        0.27       -5.60      5.03 o 
  -2   2  17        2.51        1.05      5.10 o 
  -1   2  17       28.17       23.69      7.34 o 
   0   2  17       89.75      112.86     12.06 o 
   1   2  17      185.76      136.33     11.37 o 
   2   2  17        9.83       10.65      5.43 o 
   3   2  17        2.68        7.86      4.79 o 
   4   2  17        2.07       -1.07      4.98 o 
   5   2  17        0.03       -2.57      4.69 o 
  -2   3  17       26.32       21.57      8.08 o 
  -1   3  17       84.58      100.30     12.27 o 
   0   3  17       33.03       52.73      9.41 o 
   1   3  17       29.86       28.55      6.96 o 
   2   3  17       23.04       13.75      5.84 o 
   3   3  17        6.08        0.98      4.07 o 
   4   3  17       39.33       34.58      8.13 o 
  -1   4  17       28.17       26.90      8.48 o 
   0   4  17        7.79        8.01      5.98 o 
   1   4  17       84.74       87.03     10.36 o 
   2   4  17       74.50       72.54     10.10 o 
   3   4  17      113.66       88.96     11.20 o 
   4   4  17        3.14        1.76      4.67 o 
   1   5  17       13.24        6.79      5.22 o 
   2   5  17       30.67       24.52      6.96 o 
   3   5  17        1.83       -2.17      4.17 o 
   0  -3  18       16.64       31.77      7.51 o 
   1  -3  18       20.04       18.90      7.36 o 
  -1  -2  18       74.42       65.75     11.65 o 
   0  -2  18       22.13       35.49      5.64 o 
   1  -2  18        8.09        9.17      4.29 o 
   2  -2  18        4.02       16.18      7.98 o 
   3  -2  18        0.07        5.50      7.67 o 
  -2  -1  18        0.17        4.05      6.74 o 
  -1  -1  18        6.42       16.99      7.34 o 
   0  -1  18        0.87       -1.10      5.29 o 
   1  -1  18       20.66       26.80      5.43 o 
   2  -1  18       22.36       31.36      6.17 o 
   3  -1  18        0.02        1.86      7.08 o 
  -2   0  18       14.21       19.92      8.29 o 
  -1   0  18        3.89        6.62      6.12 o 
   0   0  18       23.16       25.07      7.29 o 
   1   0  18        0.24        1.88      5.19 o 
   2   0  18        0.88        3.55      3.61 o 
   3   0  18        0.31       -8.29      5.53 o 
   4   0  18       14.73        7.27      7.96 o 
  -2   1  18        0.04       -0.24      5.86 o 
  -1   1  18       12.34       10.32      6.55 o 
   0   1  18        1.44       -0.24      4.19 o 
   1   1  18        1.66        1.17      4.55 o 
   2   1  18       12.30        7.17      5.36 o 
   3   1  18        0.57       -1.83      4.62 o 
   4   1  18        0.03       -3.65      5.98 o 
  -1   2  18        2.60       13.75      6.55 o 
   0   2  18       20.10       20.42      7.13 o 
   1   2  18       35.75       31.79      7.51 o 
   2   2  18        7.63        0.55      4.96 o 
  -1   3  18       23.00       34.15      8.79 o 
   0   3  18        3.58       12.96      6.31 o 
   1   3  18        0.96        1.19      4.81 o 
   3   3  18       39.05       38.32      8.17 o 
   4   3  18        0.13        1.83      4.24 o 
   2   4  18       26.05       23.64      6.74 o 
   3   4  18       23.47       12.49      6.03 o 
   0  -1  19        0.77       -0.93      5.81 o 
   1  -1  19        8.57        6.77      5.91 o 
   2  -1  19       12.05        5.12      6.65 o 
  -1   0  19       37.05       40.70      9.67 o 
   0   0  19        0.24        4.05      5.43 o 
   1   0  19       32.89       29.48      8.22 o 
   2   0  19        4.68       11.58      6.01 o 
   3   0  19        0.95       -7.31      6.86 o 
  -1   1  19       73.64       80.59     12.25 o 
   0   1  19       40.42       58.65     10.03 o 
   1   1  19       11.09        5.50      5.58 o 
   2   1  19        2.12        3.07      4.98 o 
   0   2  19        9.38        4.07      5.74 o 
   1   2  19       10.32       15.30      6.05 o 
   2   2  19        1.49       -3.93      4.74 o 
   1   3  19        3.03        0.33      5.08 o 
                                                 
